# Supplementary material for: Genetic and environmental pathways to complex diseases
Source: BMC Syst Biol. 2009 May 5;3:46. doi: 10.1186/1752-0509-3-46 (PMC2680807; doi:10.1186/1752-0509-3-46)
Supplement: Additional file 1 — Phenotype annotation of Genetic Association Database. The spreadsheet provides original phenotype names from the Genetic Association Database mapped to the annotated phenotype names used in the present analysis. [file 1752-0509-3-46-S1.xls]

## Sheet: GADFinal.txt
ADDITIONAL FILE 1: Annotation of Genetic Association Database (GAD) to collapse similar phenotypes.
Final phenotype label:	Phenotype label found in GAD:
aggression	conduct disorder; hyperkinetic disorder
	criminal behavior
	impulse control disorder
	impulsive behavior
	impulsive inpatients
	Aggression and anger-related traits
	impulsive trait
	impulsivity; response inhibition
	aggression, impulsivity, and central nervous system serotonergic responsivity
	irritability hostility impulsivity and memory
	aggression; impusivity; sensation seeking
	aggressive behavior
	aggressive behavior of chondrosarcoma
	anger-related traits
	aggressive personality traits
	conduct disorder; oppositional defiant disorder; antisocial personality disorder
alcohol abuse	alcohol abuse
	delirium tremens, alcohol withdrawal-induced; seizures, alcohol withdrawal-induced
	delirium tremens, alcohol-induced; alcohol withdrawal
	alcohol abuse; personality disorders
	alcohol induced liver damage
	alcoholism and alcoholic liver disease
	alcoholism; personality traits
	alcohol abuse; blood pressure, arterial
	alcohol abuse; cocaine abuse
	Alcohol Withdrawal
	alcohol abuse; drug dependence; affective psychoses
	alcohol abuse; alcohol withdrawal
	alcohol abuse; impulse control disorder
	heart muscle disease, alcoholic
	Alcohol Dependence
	alcohol abuse; liver disease, alcoholic
	alcohol abuse; neuroticism
	alcohol
	alcohol-use disorders
	alcohol abuse; nicotine dependence
	alcohol abuse; smoking behavior
	alcohol associated symptoms; alcoholism
	alcohol dependence
	severity of alcohol dependence
	alcohol dependence, panic disorder without agoraphobia, generalized anxiety disorder, narcolepsy
	alcohol dependence; alcoholic psychosis
	alcohol dependence; cocaine dependence
	alcohol dependence; drug dependence
	alcohol dependency
	alcohol effects
	alcohol elimination
	alcohol liver disease
	alcohol use
	alcohol withdrawal
	alcohol withdrawl seizure and delirium tremens
	alcohol-dependence
	naltrexone response in alcohol-dependent patients
	alcohol-elimination rates
	alcoholic liver disease
	alcoholism
	early onset alcoholism/substance abuse.
	alcoholism.
	alcoholism; alcohol withdrawal
	alcoholism; alcoholic psychosis
	alcoholism; attention deficit hyperactivity disorder
	alcoholism; cirrhosis
	alcoholism; cirrhosis; esophageal cancer; pancreatitis, acute
	alcoholism; cytogenetic studies
	alcoholism; delirium tremens, alcohol-induced
	alcoholism; liver disease, alcoholic
	alcoholism; pancreatitis; pancreatitis, alcoholic
	alcoholism; renal disease, end stage
	alcoholism; suicide
	alcoholism-related traits
	alcohol-withdrawal delirium
	early-onset alcoholism
	alcohol abuse; behavior problems
	delirium tremens, alcohol withdrawal-induced
allergy	allergic bronchopulmonary aspergillosis ABPA
	Atopy
	atopy
	Atopy (IgE)
	atopic disease
	purpura, allergic
	Atopy (total & specific IgE)
	atopy and influence the signal transduction
	Hyperresponsiveness
	pollinosis, cedar
	atopy. asthma. Netherton
	Atopy. BHR
	atopy; dermatitis and eczema
	atopy; IgE levels
	atopy-susceptibility
	atopic eczema
	hyper-IgE syndrome and severe eczema. atopy
	Hyper-IgE syndrome. severe eczema. atopy
	allergic disease
	allergic diseases
	Allergic diseases
	Allergic diseases (bronchial asthma. atopic dermatitis and/or food-related anaphylaxis)
	allergic rhinitis
	Allergic Rhinitis
	pollen-induced allergic rhinitis
	allergies
	allergies; common cold
	allergy
	Contact Allergy
	pollen allergy
	rhinitis
	bee venom allergy
	contact hypersensitivity
	Contact Sensitisation
	Latex allergy
	latex allergy
	allergy, latex; latex allergy
	allergy, latex; latex allergy; pemphigoid, bullous
	latex-fruit syndrome
	nut allergy
	penicillins allergy
	alveolitis, extrinsic allergic
	fibrosing alveolitis
	irritant contact dermatitis
alopecia areata	alopecia and lumbar herniated disk
	alopecia areata
	Alopecia areata
Alzheimer`s disease	alzheimer`s Disease
	Alzheimer`s disease
	Alzheimer's disease; Wernicke-Korsakoff syndrome
	alzheimer`s disease
	Alzheimer's disease; Abeta load; Abeta42 concentration
	Alzheimer's disease; Huntington's disease; progressive supranuclear palsy; dementia, frontotemporal
	Alzheimer`s Disease
	Alzheimer's Disease
	Alzheimer's disease; NEUROLOGICALenerative disease
	Alzheimer's disease; brain lesions or calcifications
	Alzheimer's Disease and Vascular Dementia
	familial Alzheimer's disease associated
	early-onset familial Alzheimer's disease
	late-onset Alzheimer's disease.
	late-onset AD
	late-onset Alzheimer's disease
	Alzheimer's Disease/Coronary artery disease
	Alzheimer's disease; Abeta load
	Alzheimer's disease; Abeta load in brain
	Alzheimer's disease; aggressive behavior
	Lewy Body Formation
	Alzheimer's disease; aggressive behavior; psychotic symptoms
	Alzheimer's disease; ALS/amyotrophic lateral sclerosis
	Alzheimer's disease; anxiety disorder; depression; psychoses; aggressive behavior
	Alzheimer's disease; arthritis; lupus erythematosus; inflammatory bowel disease; insulin; malaria
	Alzheimer's disease; asthma
	Alzheimer's disease; atherosclerosis, coronary
	Alzheimer's disease; attention deficit disorder; conduct disorder; oppositional defiant disorder; dementia, frontotemporal
	Alzheimer's disease; chronic obstructive pulmonary disease/COPD
	Alzheimer's disease; cognitive function
	Alzheimer's disease; coronary artery disease; diabetes, type 2; dementia, vascular
	Alzheimer's disease; delusional disorder; aggressive behavior
	Alzheimer's disease; dementia
	Alzheimer's disease; dementia, vascular
	Alzheimer's disease; depressive disorder, major
	Alzheimer's disease; Down syndrome
	Alzheimers disease; juvenile arthritis
	Alzheimer's disease; Lewy body disease
	Alzheimer's disease; multiple sclerosis; HIV
	Alzheimer's disease; Parkinson's disease
	Alzheimer's disease; Parkinson's disease; insulin; lung function; depression; longevity
	Alzheimer's disease; Parkinson's disease; multiple system atrophy
	Alzheimer's disease; Parkinson's disease; progressive supranuclear palsy; dementia, frontotemporal; multiple system atropy
	Alzheimer's disease; psychoses
	Alzheimer's disease; psychosis
	Alzheimer's disease; schizophrenia
	Alzheimer's disease; triglycerides; atherosclerosis, coronary
	Alzheimer's disease; vascular dementia
	Alzheimer's disease; vascular disease
	Alzheimer's disease; vascular endothelial growth factor levels
amyloidosis	cerebral amyloid angiopathy
	cutaneous lichen amyloidosis.
	Vitreous amyloidosis
	secondary and FMF amyloidosis.
	amyloid cardiomyopathy
	early-onset aggressive diffuse amyloidosis
	cerebral amyloid angiopathy; senile plaques
	Massive leptomeningeal amyloidosis
	cerebral amyloid angiopathy-related hemorrhage.
	amyloidosis
	amyloidosis; Familial Mediterranean Fever
	familial amyloid polyneuropathy.
	familial amyloidotic polyneuropathy.
	amyloid polyneuropathy
	familial amyloid polyneuropathy
	familial amyloid polyneuropathy in a Hungarian family.
	Familial amyloidotic polyneuropathy type 1
	renal amyloidosis
	cerebral amyloid angiopathy.
amyotrophic lateral sclerosis	ALS/amyotrophic lateral sclerosis
	sporadic amyotrophic lateral sclerosis
	ALS/amyotrophic lateral sclerosis; progressive muscular atrophy
	earlier age at onset in amyotrophic lateral sclerosis.
	amyotrophic lateral sclerosis.
	Amyotrophic Lateral Sclerosis
	amyotrophic lateral sclerosis
	familial amyotrophic lateral sclerosis
	familial amyotrophic lateral sclerosis.
	rapidly progressive familial amyotrophic lateral sclerosis
	slowly progressive ALS
	amyotrophic lateral sclerosis cause novel protein interactions
	syndrome mimicking amyotrophic lateral sclerosis.
anemia	anemia
	anemia in pregnancy
	anemia, aplastic
	fanconi anemia
	poikilocytic anemia
	hemolytic anemia
	cyclosporine-dependent aplastic anemia
	aplastic anaemia
	aplastic anemia, acquired
	chronic hemolytic anemia
	chronic nonspherocytic anemia.
	chronic non-spherocytic haemolytic anaemia.
	McLeod syndrome
	erythrocytosis, idiopathic
	blood and blood forming organ disorders
	microcytosis
	Fanconi Anemia
	anemia, iron deficiency
	anemia, iron deficiency; anemia of chronic disease
	anemia, malaria related; malaria, cerebral
	anemia; thrombocytopenic purpura, idiopathic
	sickle cell and thalassaemia genes
	sickle cell anemia
	sickle cell anemia; G6PD deficiency
	sickle cell anemia; thalassemia; Gilbert syndrome
	G6PD deficiency
	sickle cell disease
	chronic haemolytic anaemia.
	haemolytic anaemia
	hereditary haemolytic anaemia.
	hereditary nonspherocytic hemolytic anemia (HNSHA).
	Bloom syndrome; Fanconi's anemia
	Bloom's syndrome
	hereditary hemolytic anemia
	hereditary hemolytic anemia.
	sickle cell
aneurysm	aneurysm, abdominal aortic
	abdominal aortic aneurysm
	Abdominal aortic aneurysm
	brain aneurysm
	brain hemorrhage; brain aneurysm
	aneurysm, intracranial
	intracranial aneurysm
	intracranial aneurysms
	aneurysmal subarachnoid hemorrhage
	aneurysmal subarachnoid hemorrhage.
	differential expansion rates of small abdominal aortic aneurysms
	ruptured intracranial aneurysms
ankylosing spondylitis	ankylosing spondylitis
	Ankylosing spondylitis
	juvenile ankylosing spondylitis
	ankylosing spondylitis independent of HLA-B27
	Chinese ankylosing spondylitis patients
anxiety disorder	delusional disorder
	antisocial substance dependence.
	antisocial personality disorder
	anxiety disorder; alcoholism; panic disorder; narcolepsy
	antisocial behavior
	anxiety
	Panic Disorder
	panic disorder; psychoses; substance abuse
	panic disorder
	Panic disorder
	stress disorder
	panic disorder; migraine
	somatic anxiety
	aura anxiety and depression
	Anxiety and hostility and depression
	anxiety disorder
	anxiety disorder; alcohol abuse
	anxiety disorder; alcoholism
	anxiety disorder; alcoholism; depression; narcolepsy
	anxiety disorder; blood pressure, arterial; memory impairment
	anxiety disorder; depression
	anxiety disorder; depressive disorder, major; panic disorder
	anxiety disorders
	anxiety symptoms
	Anxiety traits
	caffeine-induced anxiety.
	neuroticism
	neuroticism; agreeableness
	anxiety-related temperament and behavior problems
	anxiety-related traits
arthritis	arthritis
	early polyarthritis
	reactive arthritis
	Still's disease
	inflammatory polyarthritis.
	arthritis, psoriatic
	Reiter's syndrome
	arthritis, rheumatoid
	systemic juvenile idiopathic arthritis
	arthritis; asthma; diabetes, type 1; pemphigus; IL-1RI
	polyarthritis
	Blau Syndrome
	arthritis; Familial Mediterranean Fever
	arthritis; felty's syndrome; large granular lymphocyte syndrome
	arthritis; lupus erythematosus; Still's disease
	arthritis; diabetes, type 2; osteoarthritis; liver disease; acenocoumarol response
	arthritis; cholesterol, HDL; diabetes, type 2; osteoarthritis; blood pressure, arterial; liver disease; acetaldehyde;
	arthritis; diabetes, type 1; pregnancy loss, recurrent; juvenile arthritis; pemphigus; IL-1RI
arrhythmia	Brugada syndrome
	cardiac arrhythmias and sudden death
	heart rate; arrhythmia, cardiac
	arrhythmia, cardiac
	normal and arrhythmia
	ventricular arrhythmia, malignant
arthritis, juvenile	arthritis, juvenile
	juvenile arthritis
	juvenile arthritis; measles
	juvenile oligoarthritis
	Juvenile Idiopathic Arthritis
	juvenile idiopathic arthritis
	Juvenile Idiopathic arthritis
asthma	Allergic asthma
	Asthma and Allergic Rhinitis
	Atopic asthma. BHR. total IgE. SPT
	Childhood atopic asthma
	Atopy. asthma
	Atopy. spIgE. total IgE. asthma. atopic asthma
	Atopy/ Asthma
	asthma phenotypes
	asthma, aspirin-induced
	Asthma. allergic rhinitis
	Asthma. atopy (IgE)
	Asthma. BHR. eosinophilia. total IgE
	Asthma. BHR. total IgE. airway obstruction. FEV1 & FVC increased
	Asthma. DRS
	Asthma. DRS. BHR. eosinophilia. total IgE
	Asthma. DRS. eosinophilia
	Asthma. DRS. total IgE
	Asthma. DRS. Total IgE
	Asthma. DRS. total IgE. eosinophilia
	Asthma. Total IgE. Eosinophilia. DRS
	Asthma. total IgE. SPT
	asthma; bronchial hyperresponsiveness
	asthma; diabetes, type 1
	asthma
	Asthma
	Physician diagnosed asthma
	asthma (childhood)
	asthma and atopy
	nonatopic asthma and food allergy
	Asthma. Atopy. specific IgE. total serum IgE
	asthma and IgE in childhood
	Asthma drug response
	Asthma in men
	Steroid-requiring asthma in sedentary women
	Asthma or Atopy
	Asthma severity
	Asthma smokers
	Aspirin-induced asthma
	asthma, aspirin-induced; urticaria, aspirin-intolerant
	Atopic asthma
	atopic asthma
	childhood asthma
	Childhood Asthma
	childhood asthma.
	childhood atopic asthma
	Mite-sensitive asthma
	Nocturnal asthma
	Severe asthma
	asthma.
	Asthma. asthma severity
	Asthma. atopy
	Asthma. atopy. atopic dermatitis
	Asthma. atopy. spIgE.
	Asthma. BHR. Total IgE. SPT
	asthma. FEV(1)
	Asthma. FEV1
	Asthma. rhinitis
	Asthma. total IgE
	Asthma. total serum IgE
	asthma; allergen sensitization
	asthma; allergic disease
	asthma; allergic disease, IgE mediated
	asthma; allergic rhinitis
	asthma; allergic rhinitis; atopic dermatitis
	asthma; allergies
	asthma; allergy
	asthma; aspirin intolerance
	asthma; atopic dermatitis
	Atopy. airway obstruction. BHR. asthma
	asthma; atopy
	asthma; atopy; dermatitis and eczema
	asthma; atopy; juvenile arthritis
	asthma; candidiasis; high-altitude illness
	asthma; chronic obstructive pulmonary disease
	asthma; chronic obstructive pulmonary disease/COPD
	asthma; dermatitis and eczema
	asthma; dermatitis and eczema; anaphylaxis, food-related
	asthma; dermatitis and eczema; rhinitis
	asthma; dermatitis, atopic; chronic obstructive pulmonary disease
	asthma; dermatitis, atopic; rhinitis, allergic
	asthma; eczema; allergic disease
	asthma; endothelium dependent dilatation
	asthma; folate; hyperhomocystinemia
	asthma; HIV disease progression
	asthma; IgE
	asthma; juvenile arthritis
	asthma; lipids; C-reactive protein; obesity; glucose; leptin; atopy
	asthma; lipids; memory impairment
	asthma; respiratory syncytial virus; juvenile arthritis
	asthma; rhinitis
	asthma; urticaria
	bronchial asthma
	Bronchial asthma
	Bronchial asthma (childhood & adult)
	Bronchial asthma (childhood only)
	Bronchial hyperreactivity
	BHR
	bronchial hyperresponsiveness
	persistent bronchial hyperresponsiveness
	airway hyperresponsiveness
	Decreased airway responsiveness
ataxia	ataxia
	ataxia (SCA)
	ataxia telangiectasia
	episodic ataxia type 2
	Friedreichs ataxia
	ataxia-telangiectasia
	fragile X associated tremor/ataxia syndrome
	fragile X-associated tremor/ataxia syndrome
	spinocerebellar ataxia
	spinocerebellar ataxia type 1
	spinocerebellar ataxia type 6
	spinocerebellar ataxia; muscular dystrophy; neuropathy
atherosclerosis	aortic valve sclerosis
	arterial disease
	atherosclerosis and lipid transport
	atherosclerosis, coronary; diabetes, type 2; hypertension; diabetic nephropathy; retinopathy, diabetic; diabetes, type 1
	atherosclerosis, coronary; lipids; longevity; apoB levels
	atherosclerotic diseases
	arterial disease, renal
	atherosclerosis
	Atherosclerosis
	progression of carotid atherosclerosis blood pressure and serum lipids
	atherosclerosis, carotid
	atherosclerosis, coronary
	Coronary Atherosclerosis
	atherosclerosis, coronary; acute coronary syndrome
	atherosclerosis, coronary; atherosclerosis, carotid
	atherosclerosis, coronary; cholesterol, LDL
	atherosclerosis, coronary; cirrhosis, alcoholic
	atherosclerosis, coronary; diabetes, type 1; nephropathy in other diseases
	atherosclerosis, coronary; diabetes, type 2
	atherosclerosis, coronary; diabetes, type 2; C-reactive protein
	atherosclerosis, coronary; diabetes, type 2; lipids; stroke, ischemic
	atherosclerosis, coronary; diabetes, type 2; lipoprotein
	atherosclerosis, coronary; fibrinogen
	atherosclerosis, coronary; FVII levels
	atherosclerosis, coronary; hematology indices
	atherosclerosis, coronary; homocysteine
	atherosclerosis, coronary; hypercholesterolemia
	atherosclerosis, coronary; hypertension
	atherosclerosis, coronary; hypertension; Fabry's disease
	atherosclerosis, coronary; hypertriglyceridemia
	atherosclerosis, coronary; lipid metabolism disorders
	atherosclerosis, coronary; lipids
	atherosclerosis, coronary; lipoprotein
	atherosclerosis, coronary; lipoprotein; lipids
	atherosclerosis, coronary; lipoproteins
	atherosclerosis, coronary; longevity
	atherosclerosis, coronary; metabolic syndrome
	atherosclerosis, coronary; metabolism disorders
	atherosclerosis, coronary; myocardial dysfunction, non-ischaemic
	atherosclerosis, coronary; stroke, ischemic
	atherosclerosis, coronary; stroke; adiponectin
	atherosclerosis, coronary; tuberculosis
	atherosclerosis, generalized
	atherosclerosis, generalized; vascular disease
	atherosclerosis; angina
	atherosclerosis; coronary vascular endothelial dysfunction
	atherosclerotic disease
	atherosclerotic lesions
	atherothrombosis
	Atherothrombosis
	atherothrombotic cerebral infarction.
	coronary atherosclerosis
	coronary atherosclerosis.
	coronary atherosclerotic heart disease in Chinese
	Atherosclerotic Vascular Disease
	Aortic atherosclerosis in diabetes mellitus
	aortic stenosis
	calcific aortic valve stenosis
	supravalvular aortic stenosis
	renal artery stenosis
	vessel stenosis
attention deficit hyperactivity disorder	attention deficit hyperactivity disorder
	hyperkinetic conduct disorder
	attention-deficit disorder
	ADHD subtypes
	externalizing behavior problems; hyperactivity
	severe hyperkinetic disorders
	hyperkinetic disorder
	Child hyperactivity-impulsivity and oppositional behaviors
	Attention Defict/ Hyperactivity Disorder
	ADHD
	ADHD and conduct disorder
	attention deficit disorder
	attention deficit disorder; conduct disorder; aggressive behavior
	attention deficit disorder; conduct disorder; oppositional defiant disorder
	attention deficit disorder; seasonal affective disorder
	attention deficit hyperactivity disorder; reading disability
	attention deficit hyperactivity disorder-like phenotype
	attention problems
	attention-deficit hyperactivity disorder
	Attention-deficit/hyperactivity disorder
autism	autism
	Autism
	autism spectrum disorder
	autism; Asperger syndrome
	alexithymia
autoimmune diseases	susceptibility to autoimmune disease
	ANCA positive patients
	type 1 autoimmune hepatitis
	Semple rabies vaccine-induced autoimmune encephalomyelitis
	antineutrophil cytoplasmic antibody; (ANCA)-associated vasculitis
	cryoglobulinemia
	anti-Ro 52-kd autoantibodies
	polymyositis and dermatomyositis.
	polymyositis; dermatomyosis
	anaphylactoid purpura
	PR3-ANCA and MPO-ANCA associated vasculitis
	autoimmune disease
	Autoimmune hepatitis type 1
	autoimmune pancreatitis
	Autoimmune thyroid disease
	autoimmune thyroiditis
	autoimmune; polyendocrinopathy-candidiasis-ectodermal dystrophy; polyendocrinopathy-candidiasis-ectodermal; dystrophy, autoimmune
	autoimmune hepatitis
	Autoimmune Hepatitis
	autoimmune hypothyroidism
	inflammatory disease
	autoimmune inflammatory disease
	systemic inflammatory response syndrome
	autoimmune myasthenia gravis
	autoimmune nephritis
	autoimmune polyglandular syndrome
	autoimmune thyroid disease
	autoimmune thyroid disease; thyroid disease, autoimmune
	autoimmune thyroid diseases
	hypothyroidism, autoimmune
	autoimmune-associated congenital heart block.
	autoimmunity
	beta cell autoimmunity
	thyroid autoimmunity
	autoimmunity/lymphoproliferation
	three autoimmune disease
	anti-myeloperoxidase subtypes of ANCA-associated systemic vasculitides
	hepatitis type 1, autoimmune (AIH-1)
	hepatitis, autoimmune
	autoimmune hepatitis types 1 and 2
	hepatitis, autoimmune; hepatitis, chronic
	thryoiditis, chronic lymphocytic
	thyroiditis, chronic lymphocytic
	Hashimoto's thyroiditis in an Italian population.
	thyroiditis, Hashimoto's
	vitiligo
	vitiligo; autoimmune disease
	Vogt-Koyanagi-Harada syndrome
	Vogt-Koyanagi-Harada's disease
	vitiligo susceptibility
	thryoiditis, subacute granulomatous
Behcet's Disease	Behcet's Disease
	Behcet's disease; retinal vasculitis; uveitis
	Recurrent aphthous stomatitis
	Behcet's disease; vasculitis
benzene toxicity	benzene toxicity
berylliosis	berylliosis
	beryllium disease
Bipolar Affective Disorder	Bipolar Affective Disorder
	bipolar disorder; major depressive disorder
	BP-Major Depressive
	bipolar affective disorder
	bipolar affective disorder.
	bipolar affective disorder; unipolar affective disorder
	bipolar disorder; major depressive disorder; rapid cycling mood disorder
	bipolar and unipolar disorder
	major and bipolar depressives
	bipolar disorder
	Bipolar disorder
	bipolar disorder; affective disorder
	bipolar disorder; affective psychoses
	bipolar disorder; depression
	bipolar disorder; mania, antidepressant-induced
	bipolar disorder; unipolar disorder
	bipolar I disorder
bladder cancer	bladder cancer
	Bladder Cancer
	Cigarette Smoking- Related Bladder Cancer
	Urinary Bladder Cancer
	urinary bladder cancer
	bladder cancer, urinary
	bladder cancer.
	bladder cancer; cytogenetic studies
	bladder cancer; prostate cancer
	transitional cell carcinoma of the bladder.
	superficial bladder tumors
blood pressure	blood pressure
	ACE concentration and blood pressure
	blood pressure; left ventricular mass; atherosclerosis, carotid
	systolic blood pressure variation
	hypotension
	hypotension, orthostatic
	Blood Pressure
	blood flow
	blood flow; blood pressure, arterial; heart rate
	blood flow; vascular response; oxidative stress; nitirc oxide production; nitric oxide-mediated effect on resistance vessels
	systolic blood pressure
	higher blood pressure after hospitalization in normotensi
	elevated blood pressure and personality disorders
	decreased blood pressure and plasma triglycerides
	blood pressure phenotypes.
	blood pressure, arterial
	blood pressure, arterial; adiponectin
	blood pressure, arterial; arterial wall changes
	blood pressure, arterial; atherosclerosis
	blood pressure, arterial; carotid atherosclerosis
	blood pressure, arterial; cystic fibrosis
	blood pressure, arterial; heart rate
	blood pressure, arterial; nephropathy in other diseases
	blood pressure, arterial; heart rate; adrenaline; coronary flow velocity; ECG; noradrenaline
	blood pressure, arterial; heart rate; orthostatic intolerance
	blood pressure, arterial; left ventricular mass
	blood pressure, arterial; nitric oxide production; salt sensitivity
	blood pressure, arterial; renin activity; aldosterone
	blood pressure, arterial; sodium hemostatis
	diastolic blood pressure
	blood pressure; aldosterone
	blood pressure; aldosterone; glomerular filtration rate; renal plasma flow
	blood pressure; heart rate
	blood pressure; hyperlipidemia, familial combined
Body Mass	Excessive fat accumulation
	regional fat distribution
	fat level and partitioning
	body mass; atherosclerosis, coronary; eating behavior
	body mass; cholesterol; cholesterol, HDL; triglycerides; diabetes, type 2; insulin sensitivity; insulin secretion;
	body mass; cholesterol; insulin; glucose; blood pressure, arterial; sleep apnea; triglyceral
	body mass; diabetes, type 2; insulin; lipids; adiponectin
	body mass; obesity, localized
	body mass; polycystic ovary syndrome; testosterone
	Body Weight. Bone Mineral Density. and Osteoporotic
	body composition
	Body Composition and Muscle Strength
	body composition changes
	dietary intake and body composition
	Adiposity
	subcutaneous fat accumulation
	body mass; lipoproteins; blood pressure; CrossLaps, urinary; osteocalcin
	waist circumference
	weight gain
	weight gain (antipsychotic-drug induced)
	weight gain, antipsychotic drug-induced
	weight loss
	weight maintenance
	body fat
	body fat distribution
	body fat; insulin resistance
	body height
	body mass
	larger body mass
	BMI
	BMI. Fat Mass. and Leptin Levels
	body mass index
	Body Mass Index
	higher body mass index
	lower body mass index
	body mass index and waist circumference
	body mass index in women.
	body mass index, blood pressure and cholesterol
	minimum lifetime body mass index
	body mass; adiposity
	body mass; birth weight; height
	body mass; body fat
	body mass; bone density
	body mass; cholesterol, HDL; blood pressure
	body mass; cholesterol, HDL; insulin; folate; homocysteine
	body mass; cholesterol, HDL; triglycerides; diabetes, type 2; cholesterol, LDL; hypertension; atherosclerosis
	body mass; cholesterol, LDL; cholesterol, total; insulin; apoB
	body mass; cholesterol; cholesterol, HDL; lipoprotein, LDL; triglycerides
	body mass; cholesterol; cholesterol, HDL; triglycerides; blood pressure; insulin resistance
	body mass; cholesterol; diabetes, type 2; blood pressure
	body mass; cholesterol; hypertension; glucose tolerance; insulin; blood pressure, arterial
	body mass; cholesterol; triglycerides; blood pressure
	body mass; cholesterol; triglycerides; insulin; glucose; blood pressure, arterial
	body mass; diabetes, type 2
	body mass; diabetes, type 2; energy expenditure
	body mass; diabetes, type 2; glucose tolerance; insulin
	body mass; diabetes, type 2; glucose; birth weight
	body mass; diabetes, type 2; hypertension; albuminuria; glycohemoglobin A1
	body mass; diabetes, type 2; insulin; glucose; body fat
	body mass; diabetes, type 2; insulin; glucose; HbA(1c)
	body mass; diabetes, type 2; leukemia; breast cancer; glucose; cytogenetic studies; birth weight;
	body mass; glucocorticoids
	body mass; glucose
	body mass; glucose tolerance; insulin; blood pressure; C-peptide; HbA1c
	body mass; glucose tolerance; insulin; lipids; blood pressure, arterial; heart rate; autonomic nervous system
	body mass; glucose tolerance; insulin; obesity
	body mass; glucose; insulin secretion
	body mass; height; weight
	body mass; hemoglobin A(1c)
	body mass; hypertension; insulin sensitivity
	body mass; hypertension; insulin; lipids
	body mass; insulin
	body mass; insulin sensitivity
	body mass; insulin; glucose
	body mass; insulin; glucose; nervous system activity
	body mass; insulin; lipids; left ventricular hypertrophy; glucose; blood pressure, arterial; metabolic syndrome
	body mass; insulin; lipids; obesity
	body mass; insulin; lipids; obesity; glucose; blood pressure; cortisol, salivary; leptin; leptin; testosterone
	body mass; insulin; obesity; glucose
	body mass; insulin; polycystic ovary syndrome; hormone disturbance; sex hormones
	body mass; left ventricular function; blood pressure; left ventricular structure
	body mass; leptin
	body mass; leptin; fat mass
	body mass; lipids
	body mass; muscle testing
	body mass; muscle testing; IGF-I
	body mass; obesity
	body mass; triglycerides; blood pressure, arterial
	body mass; triglycerides; diabetes, type 2; glucose
	body mass; triglycerides; cholesterol, total; blood pressure; leptin; apoA1; apoA2; fasting blood sugar; fasting blood sugar
	Body Weight
	body weight
	increased body weight and dyslipoproteinaemia involving triglyceride-rich lipoproteins
	Body Weight Regulation
	body weight; seasonal affective disorder
bone disorders	bone characteristics
	bone density
	vertebral fracture
	scoliosis
	pseudoachondroplasia and multiple epiphyseal dysplasia
	prevalent vertebral fractures
	Frailty in older women
	chondrocalcinosis
	idiopathic scoliosis
	osteonecrosis
	osteonecrosis; thrombophilia; hypofibrinolysis
	human vitiligo or osteopetrosis
	Ehlers-Danlos syndrome
	Camurati-Engelmann disease
	Early postmenopausal bone loss
	pseudoachondroplasia
	Strudwick variant of spondyloepimetaphyseal dysplasia
	Perthes' disease
	avascular osteonecrosis
	decreased fracture risk
	skeletal hyperostosis
	osteogenesis imperfecta
	mild osteogenesis imperfecta
	mild chondrodysplasia
	osteochondrodysplasias
	prevalent fractures
	bone density and spondylosis
	Bone mineral density
	bone density; Graves' disease; thyroiditis, Hashimoto's
	bone density but not spondylosis
	bone density; bone responsiveness
	bone density; calcium; fractures, nonvertebral; milk intolerance
	bone density; coronary calcification
	bone density; fracture risk
	bone density; fractures
	bone density; fractures, vertebral
	bone density; fractures; osteocalcin
	bone density; height
	bone density; height; PTH; pyridinoline, urinary
	bone density; muscle strength
	bone density; osteopenia
	bone density; osteoporosis
	bone density; spondylosis, lumbar
	bone density; tricho-dento-osseous syndrome
	bone fractures
	skeletal responsiveness to estrogen
	femoral neck geometry
	calcium excretion
	quantitative calcaneal ultrasounds
	bone loss
	bone mass
	combined bone mass
	very low bone mass
	osteochondromas
	hereditary multiple exostoses
	Hereditary multiple exostoses
	decreased bone mass in patients
	bone mass; osteoporotic fractures
	bone metastases
	bone mineral density
	Bone Mineral Density
	bone mineral density (BMD)
	bone mineral density (BMD) / quantitative ultra sound (QUS)
	Bone mineral mass
	Bone Mineralization
	bone remodeling
	bone resorption
	bone size
	Bone Size
	age-related skeletal disorders
	Paget disease of bone
	Legg-Perthes disease
	Paget's disease
	Paget's disease of bone
	low bone-mineral density and rapid postmenopausal bone loss
	fractures
	early postmenopausal bone loss at the spine.
	early marginal bone loss around endosseous dental implants.
	early marginal bone loss around endosseous implants.
brain cancer	brain cancer
	cerebellar medulloblastomas and cutaneous basal cell carcinomas.
	brain tumor
	childhood brain tumor
	brain tumors
	adult brain tumors
	neuroblastoma
	rapid progression of neuroblastomas
	Neurofibroma
	neurofibromas
	neurofibromatosis 1
	Neurofibromatosis type 2
	neurofibromatosis1
	neurofibromatosis1; Noonan syndrome
	neurofibromatosis2
	isolated unilateral retinoblastoma
	retinoblastoma
	retinoblastoma is associated
	glioblastoma
	glioblastoma multiforme
	anaplastic astrocytoma; glioblastoma multiforme
	Glioma
	glioma
	pilocytic astrocytomas
	gliomas
	gangliogliomas
	meningioma
	oligodendrogliomas
	astrocytic tumors
breast cancer	breast and carcinoma
	breast cancer; prostate cancer; gastric cancer
	breast cancer and body mass
	breast cancer; Hodgkin's disease
	breast cancer; hormone levels
	breast cancer; melanoma
	breast cancer; prostate cancer; testicular cancer; ovarian cancer
	breast or ovarian cancer
	breast/ovarian cancer
	breast and lung cancer
	cancer; breast cancer
	breast and colorectal cancers.
	breast cancer
	breast cancer; breast cancer, male
	breast/ovarian cancer phenotype
	Breast Cancer
	increased incidence of invasive breast cancer
	metastatic breast cancer
	decreased risk for breast cancer by age 50
	breast cancer by the age of 50 years
	breast cancer cell proliferation using antisense phosphorothioate oligonucleotides
	breast cancer development
	breast cancer recurrence
	breast cancer risk
	breast cancer risk and prenatal viability
	breast cancer survival
	breast cancer susceptibility
	breast cancer, familial
	Breast Cancer, male
	breast cancer, male
	male breast cancer
	breast cancer; colorectal cancer
	breast cancer; colorectal cancer; esophageal cancer; stomach cancer
	breast cancer; colorectal cancer; liver cancer
	breast cancer; cytogenetic studies; prostate cancer; longevity
	breast cancer; endometrial cancer
	breast cancer; insulin-like growth factor
	breast cancer; ovarian cancer
	breast cancer; prostate cancer
	breast cancer; tamoxifen, prophylactic effect of
	breast cancer; testosterone; estradiol
	breast cancer; testosterone; estradiol; morphine glucuronidation
	breast cancer; thiopurine methyltransferase activity
	early-stage breast cancers
	breast carcinoma
	breast carcinomas
	non-inflammatory breast carcinomas
bronchopulmonary disease	bronchiectasis
	familial bronchiectasis.
	bronchiectasis; common variable immunodeficiency
	bleomycin-induced pneumonitis
	chronic lung disease
	syncytial virus bronchiolitis
	bronchiolitis obliterans syndrome
	atypical sinopulmonary disease
	severe RSV bronchiolitis
	chronic bronchitis
	bronchitis; pneumonia
	Bronchodilator
	bronchopulmonary aspergillosis
	bronchopulmonary dysplasia
	bronchopulmonary dysplasia.
cancer	increased aggressiveness
	cancer
	Cancer
	Cell Cancer
	Cowden syndrome
	predisposition to cancer
	cancer predisposition and susceptibility
	pinealoma
	Cancer progression and tumor cell motility
	cancer susceptibility
	cancer tissues
	gallbladder cancer
	Li-Fraumeni and related syndrome
	non-asbestos-associated mesotheliomas.
	Li-Fraumeni Syndrome
	Li-Fraumeni syndrome
	lymph node involvement and other histopathological indicators of high metastatic potential
	uterine cancers
	pituitary cancer
	malignancy
	metachronous triple carcinoma
	metastases
	metastatic progression and poor survival
	Multiple familial trichoepithelioma and familial cylindromatosis
	nevoid basal cell carcinoma syndrome associated
	tumour characteristics and survival
	tumor progression
	tumor progression and patient survival
	tumor progression of BCR/ABL negative chronic myeloproliferative disorders
	tumor proliferation and other prognostic indicators
	tumour grade
	tumour kinetics and chromosomal instability
	tumour progression
	tumour progression and prognosis
	cancer.
	cancer; Gilbert syndrome
	cancer; HIV infection
	cancer; HIV infection; gastrointestinal bleeding; thiopurine methyltransferase activity
	cancer; thromboembolism, venous
	Wilms tumor
	Wilm's tumor
	wilms' tumor and congenital male genitourinary malformation
	adenocarcinoma
	adenocarcinomas of the parotid gland
	adenomatous polyposis
	rhabdomyosarcoma
	malignant cystosarcoma phyllodes and soft tissue sarcoma
	malignant mesothelioma; plaques, asbestosis and/or pleural
	osteosarcoma
	adenomatous polyposis coli
	familial adenomatous polyposis
	familial adenomatous polyposis.
	soft tissue sarcoma
	adult squamous cell carcinoma
	squamous cell carcinoma
	vulvar cancer
	soft tissue sarcomas
	vulvar carcinogenesis
	Wilms tumors
	Ewing's sarcoma
	megakaryocytic malignancies
	bone cancer
	Kaposi's sarcoma
	bone cancer; soft tissue sarcoma
	high-grade soft tissue sarcoma
	Kaposi sarcoma
Carbamazepine hypersensitivity	carbamazepine
	Carbamazepine hypersensitivity
cardiomyopathy	cardiomyopathy
	idiopathic dilated cardiomyopathy
	Cardiomyopathy
	maternally inherited cardiomyopathy
	Maternally inherited cardiomyopathy
	Nonfamilial Hypertrophic or Dialated Cardiomyopathy
	cardiomyopathy; MELAS syndrome
	tachycardia cardiomyopathy
	desmin-associated restrictive cardiomyopathy.
	Idiopathic Dilated Cardiomyopathy
	dilated cardiomyopathy
	familial hypertrophic cardiomyopathy.
	hypertrophic cardiomyopathy
	hypertrophic cardiomyopathy and cytochrome c oxidase deficiency
	cardiomyopathy, idiopathic dilated
	cardiomyopathy, nonfamilial hypertrophic
	nonfamilial idiopathic dilated cardiomyopathy
	X-linked dilated cardiomyopathy
	cardiomyopathy; heart anomalies, congenital
	cardiomyopathy; heart failure
	cardiomyopathy; heart failure; sudden death
cardiovascular disease	angina
	Vasospastic Angina
	vasospastic angina associated
	angina, vasospastic
	angioedema
	Type II hereditary angio-oedema
	recurrent cardiovascular event
	Cardiovascular disease
	cardiovascular disease; atherosclerosis
	cardiovascular disease; lipoprotein
	cardiovascular disease; mennose-binding lectin deficiency
	Cardiovascular Pathology
	macroangiopathy
	macroangiopathy and blood pressure
	Microangiopathy- Related Cerebral Damage (MARCD)
	microangiopathy, diabetic
	cardiac disease, chagasic
	Cardiac hypertrophy
	aortic stiffness
	aortic stiffness and disease severity
	arterial stiffness
	arterial wall changes
	arterial wall thickness
	cardiac and cutaneous amyloidosis
	cardiac autonomic responsiveness
	cardiac conduction disturbances and degenerative changes
	cardiac death
	cardiac death; cardiac morbidity
	Cardiac Disease
	cardiac disease
	cardiac function
	cardiac growth
	cardiac repolarization.
	cardiac sarcoidosis
	cardiological syndrome X
	cardiopulmonary disease
	increased cardiopulmonary morbidity
	cardiovascular
	Cardiovascular
	cardiovascular abnormalities
	cardiovascular death
	cardiovascular disease
	Cardiovascular Disease
	cardiovascular disease risk
	cardiovascular disease risk factors
	cardiovascular disease; bilirubin
	cardiovascular disease; carotid artery damage
	cardiovascular disease; cerebrovascular disease
	cardiovascular disease; C-reactive protein
	cardiovascular disease; diabetes, type 1; proteinuria
	cardiovascular disease; fibrinogen
	cardiovascular disease; hemodialysis
	cardiovascular disease; kidney failure, chronic
	cardiovascular disease; leptin
	cardiovascular disease; lipid metabolism disorders
	cardiovascular disease; lipoproteins; triacylglycerol
	cardiovascular disease; periodontal disease
	cardiovascular disease; stroke; stroke, ischemic
	cardiovascular events in non-smokers
	cardiovascular mortality
	cardiovascular response to metoprolol
	cardiovascular risk
	cardiovascular risk factors
carotid atherosclerosis	carotid atherosclerosis
	subclinical carotid atherosclerosis
	carotid and femoral artery stiffness
	Wall Thickness of the Radial and carotid Arteries
	carotid arterial wall thickness
	carotid artery atherosclerosis
	increased wall thickness of carotid and femoral arteries
	carotid artery damage
	increased carotid plaque area
	carotid artery distensibility
	intimal medial thickness
	intima-media thickness
	intima-media thickness, carotid
	intima-media thickness; atherosclerosis, generalized
	intima-media thickness; flow-mediated dilation of the brachial artery
	intima-media thickness; carotid plaque
	carotid artery intima-media thickness
	carotid artery intima-media thickness; spinocerebellar ataxia; Huntington's disease; myotonic dystrophy
	carotid artery stenosis
	carotid intimal-medial thickening
	carotid intima-media thickness
	carotid plaque
	carotid wall thickening
celiac disease	celiac disease; Wegener's granulomatosis; cervical cancer
	celiac
	celiac disease
	Coeliac
	coeliac disease
	coeliac disease.
	celiac disease; colitis
cerebrovascular disease	cerebral arteriopathy
	cerebral arteriopathy; leukoencephalopathy
	cerebrovascular disease.
	intracerebral hemorrhage
	cerebrovascular disease; coronary artery disease, occlusive
	cerebral atherosclerosis
	primary intracerebral hemorrhage and healthy controls
	Cerebral Amyloid Angiopathy (CAA)
	cerebral cavernous malformations
	cerebral circulation
	Cerebral Circulation in Smokers
	cerebral hemorrhage
	cerebral infarct
	cerebral infarct, atherothrombotic
	cerebral infarct; cerebral arteriopathy
	cerebral infarct; stroke, lacunar
	cerebral infarction
	cerebral infarction, atherosclerotic
	cerebral infarction.
	cerebral ischemia
	cerebral small-vessel disease
	cerebral venous thrombosis
	cerebrovascular disease
	cerebrovascular disease, ischemic
	cerebrovascular disease, ischemic; fibrinogen
	cerebrovascular disease; sickle cell anemia
	decreased risk of cerebrovascular mortality
	spontaneous cervical artery dissection.
	cervical artery dissection, spontaneous
cervical cancer	cervical cancer
	invasive cervical cancer.
	cervical carcinoma
	cervical squamous cell carcinoma.
	cervical carcinoma.
	risk of cervical dysplasia
Charcot-Marie-Tooth disease	X-linked Charcot-Marie tooth disease
	autosomal recessive Charcot-Marie-Tooth disease
	Charcot-Marie-Tooth disease
	recessive Charcot-Marie-Tooth disease
	Charcot-Marie-Tooth disease type 1A
	Charcot-Marie-Tooth disease type 1B
	Charcot-Marie-Tooth neuropathy
	Charcot-Marie-Tooth neuropathy type 1B
	clinically distinct Charcot-Marie-Tooth phenotype
	Charcot-Marie-Tooth type 1 disease
	Charcot-Marie-Tooth type 1B
cholangitis, sclerosing	Primary Sclerosing Cholangitis
	primary sclerosing cholangitis
	cholangitis, sclerosing
cholelithiasis	cholelithiasis
	cholelithiasis; urinary calculus
	biliary duct stones; biliary tract cancer; gallbladder cancer; gallstones
	cholelithiasis; biliary duct stone
	cholelithiasis; bilirubin
	cholelithiasis; sickle cell anemia
cholestasis	cholestasis
	biliary atresia
	cholestasis; biliary atresia
	greenland familial cholestasis
	obstetric cholestasis
cholesterol	cholesterol, HDL; blood pressure, arterial; stroke; longevity
	cholesterol, HDL; cholesterol, LDL; breast cancer
	serum cholesterol
	high density lipoprotein cholesterol level
	cholesterol, HDL; cholesterol, LDL; cholesterol, total; apoA1; apoB; apoE; apoC-III
	cholesterol, HDL; triglycerides; lipoproteins
	plasma cholesterol
	cholesterol; cholesterol, HDL; triglycerides; atherosclerosis, coronary; cholesterol, LDL
	hypercholesterolaemia
	hypercholesterolemia; atherosclerosis, generalized
	cholesterol; cholesterol, HDL; triglycerides; cholesterol, LDL; lipids
	cholesterol; triacylglycerol
	cholesterol, HDL
	cholesterol; cholesterol, HDL; triglycerides; cholesterol, LDL; insulin; obesity; leptin
	HDL cholesterol levels
	cholesterol, HDL; triglycerides; coronary artery disease; cerebral infarction
	hypercholesterolemia coronary artery disease
	cholesterol, LDL; cholesterol, total; C-reactive protein; apoA2; apoB
	cholesterol
	high and low levels of cholesterol
	Increased plasma concentrations of total cholesterol
	LDL-cholesterol
	choesterol absorption
	cholesterol absorption
	plasma high density lipoprotein cholesterol and apolipoprotein AI
	increased concentration of HDL-C and decreased promoter activity
	total cholesterol and LDL-cholesterol
	fasting total cholesterol and LDL-cholesterol concentrations only
	serum cholesterol and LDL-cholesterol levels
	reduced HDL cholesterol and LpA-I
	acid lipase deficiency and cholesterol ester storage disease
	high-density lipoprotein cholesterol level.
	normal serum cholesterol levels
	plasma cholesterol levels and body mass index
	elevated HDL cholesterol levels
	increased circulating high density lipoprotein cholesterol levels
	plasma high-density lipoprotein cholesterol levels
	cholesterol status
	HDL Cholesterol
	HDL cholesterol
	HDL cholesterol/ BMI
	HDL-cholesterol
	HDL-cholesterol level
	cholesterol, HDL; apoAI
	cholesterol, HDL; arterial-wall changes; cholesterol efflux
	cholesterol, HDL; atherosclerosis, coronary
	cholesterol, HDL; blood pressure, arterial; acetaldehyde; lipid peroxide
	cholesterol, HDL; cardiovascular disease; obesity; hyperuricemia
	cholesterol, HDL; cholesterol, LDL
	cholesterol, HDL; cholesterol, LDL; apoA1; apoB
	cholesterol, HDL; cholesterol, LDL; cholesterol, total; apoA1; apoE; apoB-100
	cholesterol, HDL; cholesterol, LDL; cholesterol, VLDL
	cholesterol, HDL; cholesterol, LDL; lathosterol
	cholesterol, HDL; cholesterol, LDL; leukemia; 9-hydroxyrisperidone; risperidone
	cholesterol, HDL; cholesterol, LDL; lipids
	cholesterol, HDL; cholesterol, total; insulin; cortisol
	cholesterol, HDL; cholesterol, VLDL
	cholesterol, HDL; cholesteryl ester transfer protein
	cholesterol, HDL; C-reactive protein; carotid intima-media thickness
	cholesterol, HDL; diabetes, type 2; blood pressure, arterial; liver disease; periodontitis; acenocoumarol response; acetaldehyde;
	cholesterol, HDL; heart disease, ischemic; diabetes, type 2; insulin
	cholesterol, HDL; hypertension
	cholesterol, HDL; hypoalphalipoproteinemia; triglyceride
	cholesterol, HDL; lipids
	cholesterol, HDL; lipids; blood pressure, arterial
	cholesterol, HDL; lipoprotein
	cholesterol, HDL; lipoprotein, LDL
	cholesterol, HDL; lipoproteins
	cholesterol, HDL; obesity
	cholesterol, HDL; paraoxonase activity
	cholesterol, HDL; triglyceride
	cholesterol, HDL; triglycerides
	cholesterol, HDL; triglycerides; adiposity
	cholesterol, HDL; triglycerides; atherosclerosis, coronary
	cholesterol, HDL; triglycerides; blood pressure, arterial
	cholesterol, HDL; triglycerides; cholesterol, LDL
	cholesterol, HDL; triglycerides; cholesterol, LDL; cholesterol, total; glucose
	cholesterol, HDL; triglycerides; cholesterol, LDL; cholesterol, total; glucose; stroke; carotid artery intima-media thickness
	cholesterol, HDL; triglycerides; cholesterol, LDL; lipoprotein; fatty acid; uric acid
	cholesterol, HDL; triglycerides; cholesterol, total
	cholesterol, HDL; triglycerides; coronary heart disease; cholesterol, LDL; cholesterol, total
	cholesterol, HDL; triglycerides; diabetes, type 2; cholesterol, LDL
	cholesterol, HDL; triglycerides; lipids
	cholesterol, HDL; triglycerides; lipids; lipoproteins
	cholesterol, HDL; triglycerides; lipoprotein
	cholesterol, HDL; triglycerides; personality trait
	cholesterol, LDL
	cholesterol, LDL; bile acid synthesis
	cholesterol, LDL; blood pressure, arterial; nitric oxide production; salt sensitivity
	cholesterol, LDL; cholesterol, total
	cholesterol, LDL; cholesterol, total; apoB; apoAI
	cholesterol, LDL; cholesterol, total; apolipoproteins
	cholesterol, LDL; cholesterol, total; insulin sensitivity; hyperinsulinemia
	cholesterol, LDL; cholesterol, total; lipoprotein
	cholesterol, LDL; C-reactive protein; triacylglycerol
	cholesterol, LDL; hypertension; C-reactive protein; fibrinogen; homocysteine; white blood cell count
	cholesterol, LDL; insulin resistance
	cholesterol, LDL; insulin sensitivity; fatty acid
	cholesterol, LDL; insulin; metabolism disorders
	cholesterol, LDL; lipoprotein
	cholesterol, LDL; lipoproteins
	plasma HDL-cholesterol
	cholesterol, response to; dietary fat, response to
	cholesterol, total
	cholesterol; apoA-IV; apoE; triacylglycerols
	cholesterol; cholesterol, HDL; atherosclerosis, coronary; cholesterol, LDL
	cholesterol; cholesterol, HDL; cholesterol, LDL
	cholesterol; cholesterol, HDL; cholesterol, LDL; hypertension; lipoproteins; obesity
	cholesterol; cholesterol, HDL; cholesterol, LDL; triacylglycerol
	cholesterol; cholesterol, HDL; lipoprotein, LDL; triglycerides; hypertension
	cholesterol; cholesterol, HDL; lipoprotein; lipids
	cholesterol; cholesterol, HDL; triglycerides
	cholesterol; cholesterol, HDL; triglycerides; cholesterol, LDL
	cholesterol; cholesterol, HDL; triglycerides; cholesterol, LDL; hypertension; glucose
	cholesterol; cholesterol, HDL; triglycerides; cholesterol, LDL; lipoprotein
	cholesterol; cholesterol, HDL; triglycerides; diabetes, type 2; ulcerative colitis; cholesterol, LDL; liver disease;
	cholesterol; cholesterol, LDL
	cholesterol; cholesterol, LDL; campesterol; sitosterol
	cholesterol; cholesterol, LDL; carotid atherosclerosis
	cholesterol; cholesterol, LDL; insulin; apoB
	cholesterol; cholesterol, LDL; lipoproteins; fatty acid
	cholesterol; coronary heart disease; lipoproteins
	cholesterol; diabetes, type 2
	cholesterol; diabetes, type 2; hypertension; nephropathy, diabetic; albuminuria
	cholesterol; diabetes, type 2; insulin; glucose; insulin resistance; PC-1 protein content; systolic blood pressure
	cholesterol; hypercholesterolemia; cholesterol, LDL; hypertriglyceridemia
	cholesterol; insulin; obesity; blood pressure
	lower levels of hepatic lipase activity buoyant LDL and higher HDL2 cholesterol
	cholesterol; lathosterol
	cholesterol; lipids
	cholesterol; lipoprotein, LDL; atherosclerosis, coronary
	cholesterol; triglycerides
	cholesterol; triglycerides; atherosclerosis, coronary
	cholesterol; triglycerides; cholesterol, LDL
	cholesterol; triglycerides; cirrhosis, alcoholic; lipids
	cholesterol; triglycerides; diabetes, type 2; cholesterol, LDL; lipoproteins; indulinh
	cholesterol; triglycerides; diabetes, type 2; obesity
	cholesterol; triglycerides; glucose tolerance; beta-cell function; insulin; lipids
	cholesterol; triglycerides; hypertension; blood pressure, arterial; potassium; urea
	cholesterol; triglycerides; hypertension; glucose tolerance
	cholesterol; triglycerides; lipoprotein
	cholesterol; triglycerides; lipoproteins
	cholesterol; triglycerides; obesity
	mild familial hypercholesterolaemia
	endogenous hypertriglyceridemia and familial hypercholesterolemia
	cholesteryl ester storage disease
	cholesteryl ester transfer protein
	familial hypercholesterolaemia
	Familial Hypercholesterolemia
	familial hypercholesterolemia
	hypercholesterolemia
	hypercholesterolemia of hypothyroidism
	hypercholesterolemia; cholesterol, LDL
	hypercholesterolemia; drug hypersensitivity
	hypercholesterolemia; H. pylori infection; coagulation disorder
	hypercholesterolemia; hyperlipidemia; hypertriglyceridemia; dysbetalipoproteinemia
	low high-density lipoprotein cholesterol concentration
	elevated serum apolipoprotein AI and high density lipoprotein cholesterol concentrations
	cholesterol gallstone disease
	High-density lipoprotein-cholesterol levels
	serum potassium and total cholesterol levels but not
	plasma apoB and low density lipoprotein (LDL) cholesterol levels
	plasma apolipoprotein AI (apoAI) and high-density lipoprotein cholesterol (HDL) levels
	dominant effect on HDL-cholesterol
	mild familial hypercholesterolemia
	cholesteryl ester transfer protein plasma lipid levels
	familial hypercholesterolemia.
chronic fatigue syndrome	chronic fatigue
	chronic fatigue syndrome
	fibromyalgia
chronic obstructive pulmonary disease	chronic obstructive pulmonary disease
	chronic obstructive pulmonary disease/COPD
	copd
	COPD and diffuse panbronchiolitis
	COPD. bronchiectasis
	chronic obstructive pulmonary disease/COPD; bronchiectatic disease
	chronic obstructive pulmonary disease/COPD; emphysema
	chronic obstructive airways disease.
	COPD
	COPD severity
cirrhosis	cirrhosis, alcoholic; esophageal cancer; head and neck cancer; liver cancer; pancreatitis, alcoholic
	cirrhosis, alcoholic; liver cancer
	liver cirrhosis
	liver disease, chronic and cirrhosis
	cirrhosis; liver cancer
	cirrhosis; liver cancer; hepatitis C, chronic
	primary biliary cirrhosis
	cirrhosis; pancreatitis; esophageal cancer
	Primary Biliary Cirrhosis
	Primary Billiary Cirrosis
	primary biliary cirrhosis]
	cirrhosis
	cirrhosis, alcoholic
	cirrhosis, alcoholic; alcoholism
	cirrhosis, biliary primary
	cirrhosis, biliary primary; cholangitis, sclerosing
	cirrhosis, biliary primary; liver disease
	cirrhosis, primary biliary
	cirrhosis, alcoholic; hepatitis C
	cirrhosis, alcoholic; liver disease
	cirrhosis, biliary primary; diabetes, gestational
	cirrhosis, biliary primary; hepatitis type 1, autoimmune (AIH-1)
	cirrhosis, biliary primary; hepatitis, autoimmune
	cirrhosis; hepatocellular carcinoma
	cirrhosis; hepatocellular carcinoma; hepatitis
	cirrhosis; pancreatitis
cleft lip and palate	cleft lip
	cleft lip and palate
	Cleft lip and palate
	non-syndromic cleft lip and palate
	cleft lip with cleft palate; cleft lip without cleft palate
	cleft lip with cleft palate; cleft lip without cleft palate; cleft lip
	cleft lip with cleft palate; cleft lip without cleft palate; cleft palate
	cleft lip with or without cleft palate
	cleft lip with or without cleft palate; cleft palate, isolated
	cleft lip without cleft palate; cleft palate
	cleft palate and calvaria defects.
	hypothyroidism; cleft palate, isolated; thyroid agenesis
	cleft palate; cleft lip
	cleft palate; hypothyroidism
	congenital anomalies; cleft lip with or without cleft palate
	oral clefting
	oral clefts
coagulation disorders	Bernard-Soulier Syndrome
	bleeding tendency
	type 1 von Willebrand disease
	thrombocythemia, non-familial essential
	variation in platelet integrin alpha 2 beta 1 density
	thrombophilia, venous
	von Willebrand factor
	von Willebrand's Disease
	coagulation disorder
	purpura, Henoch-Schonlein
	purpura, idiopathic thrombocytopenic
	Hyperprothrombinemia
	Fibrinogen plasma levels
	reduced levels of von Willebrand factor messenger RNA
	Heterozygous factor XI deficiency
	Glanzmann thrombasthenia
	antiphospholipid syndrome
	anticoagulant complications
	thrombin-activatable fibrinolysis inhibitor levels
	anticoagulant complications; bleeding complications
	anticoagulant complications; ibuprofen clearance
	bleeding complications
	anticoagulant complications; bleeding events, warfarin therapy-related; overanticoagulation, warfarin therapy-related
	Increased platelet aggregability
	platelet aggregation
	platelet aggregation; coagulation
	platelet aggregation; nitric oxide activity
	platelet aggregation; thromboxate
	platelet alpha(2)beta(1), densities of
	dominant type 1 von Willebrand's disease
	Aalpha and gamma fibrinogen plasma levels
	plasma fibrinogen levels
	albuminuria; fibrinogen
	plasma fibrinogen levels in smokers and non-smokers
	fibrinogen
	fibrinogen; Budd-Chiari syndrome
	fibrinogen; factor VII; plasminogen activator inhibitor-1
	Factor XII deficiency
	factor XI deficiency.
	factor VIII and factor IX genes
	f12 plasma deficiency, moderate
	Activated factor XII levels
	factor XII-deficient patients
	factor XI deficiency
	plasma factor XIII
	plasma factor VII activity and antigen levels
	thrombosis of the central retinal vein trans Mutation 1691 g-->a du gene du facteur V
	reduced intrapartum blood loss--a possible evolutionary selection mechanism
	elevated plasma prothrombin levels and an increase
	high or low factor XIII specific activity.
	factor V levels
	factor V Leiden
	factor 13 activity
	plasma prothrombin levels
	deficiency of coagulation factor V
	factor VII antigen; factor VII coagulant activity
	factor VII
	high plasma factor VIII: C levels
	factor VII levels
	factor VII deficiency
	fibrinogen; platelet aggregability
	fibrinogen; triglyceride
	fibrinogen; thrombosis, venous
	platelet count
	platelet phamacodynamics
	platelet thrombogenicity
	platelet alpha2 beta1 density
	platelet monoamine oxidase B activity
	platelet receptor density and the response to SFLLRN
	thrombocythemia
	thrombocytopenia
	abnormal fibrin polymerization and thrombophilia
	thrombophilia
	thrombophilia and vascular disease
	thrombocytopenic purpura, idiopathic
	neonatal thrombocytopenia
	childhood idiopathic thrombocytopenic purpura.
	chronic immune thrombocytopenic purpura.
	macrothrombocytopenia and anemia
	X-linked thrombocytopenia
	myeloproliferative disorders; thrombocytosis
cognitive function	neurocognitive decline
	Brain aging
	high versus low IQ: the IQ Quantitative Trait Loci (QTL)
	cognitive decline
	cognitive ability; hypothyroidism
	normal cognitive ageing
	Early cognitive decline
	human intelligence
	general cognitive ability
	cognitive function
	cognitive function in older men
	cognitive impairment
	intelligence
	personality trait and intelligence
	prefrontal activity
	cognition, prefrontal
	information processing
	IQ
	cognitive ability
	cognitive function; motor function
	cognitive impairment; Alzheimers disease
	cognitive performance
colorectal cancer	colon adenomas/carcinomas
	cancer; colorectal cancer
	colon cancer
	late onset familial adenomatous polyposis
	late onset of familial adenomatous polyposis
	colorectal cancer; esophageal cancer; stomach cancer
	diet lifestyle and risk of colon cancer
	hereditary nonpolyposis colon cancer.
	hereditary non-polyposis colon cancer.
	increased colon cancer
	colon cancer; rectal cancer
	colon polyps
	colorectal adenocarcinomas
	colorectal adenoma
	conversion from colorectal adenoma to early carcinoma
	colorectal adenomas
	colorectal cancer
	Colorectal Cancer
	advanced colorectal cancer
	metastatic colorectal cancer
	rectal cancer
	colorectal cancer patients
	colorectal cancer, hereditary nonpolyposis
	colorectal cancer, nonpolyposis
	colorectal cancer.
	colorectal cancer: association
	colorectal cancer; colon polyps
	colorectal cancer; colorectal polyps
	colorectal cancer; drug hypersensitivity
	colorectal cancer; drug hypersensitivity; liver cancer; bladder cancer
	colorectal cancer; endometrial cancer
	colorectal cancer; esophageal cancer
	colorectal cancer; folate, erythrocyte
	colorectal cancer; stomach cancer
	colorectal cancer; Tourette syndrome; bone density; pregnancy loss, recurrent; cleft lip without cleft palate; juvenile polyposis; cleft palate
	colorectal cancers
	colorectal carcinoma
	colorectal carcinomas
	clonal homozygosity of rectal cell carcinoma
	colorectal neoplasia.
	Colorectal Hyperplastic Polyps.
	colorectal polyps
	colorectal polyps (adenoma or hyperplastic)
	colorectal tumors
	Colon Cancer
congenital heart anomalies	heart anomalies, congenital
	Heart-Hand Syndrome, Holt-Oram Syndrome
	infantile hypertrophic pyloric stenosis.
	heart anomalies, congenital; cleft lip with cleft palate; cleft lip without cleft palate
	heart anomalies, congenital; pulmonary hypertension
congenital disorders	fetal akinesia
	Alagille syndrome
	Chuvash-type congenital polycythemia
	CATCH 22 syndrome
	Rieger syndrome
	Prader-Willi and Angelman syndromes
	Angelman syndrome
	Griscelli syndrome
	congenital adrenal hyperplasia (CAH)
	congenital generalized lipodystrophy
	Caroli's disease
	congenital adrenal hyperplasia
	congenital and subclinical hypothyroidism
	congenital athyreosis
	isolated cryptorchidism
	congenital cardiac malformations
	Silver syndrome
	CHARGE syndrome
	variant late infantile neuronal ceroid lipofuscinosis.
	congenital absence of the uterus and vagina
	father-child incompatibility of Gc
	Rubinstein-Taybi syndrome
	congenital fibrosis of extraocular muscles type 2
	congenital goiter and defective TG synthesis.
	congenital heart defects
	Chiari type I malformation and syringomyelia
	Williams syndrome
	congenital intrinsic factor deficiency.
	achondroplasia
	Ullrich congenital muscular dystrophy
	Pfeiffer syndrome
	Aarskog-Scott syndrome
	achromatopsia
	adrenal hyperplasia, congenital
	late-onset congenital adrenal hyperplasia
	agenesis of the corpus callosum
	Alport syndrome
	Axial skeletal defects
	Beckwith Wiedemann syndrome
	birth defects
	Coffin-Lowry syndrome.
	congenital anomalies
	congenital anomalies; renal disease
	congenital bilateral absence of the vas deferens
	congenital central hypoventilation syndrome
	congenital contractural arachnodactyly
	congenital fibrosis of the extraocular muscles
	congenital heart disease
	congenital nephrosis
	congentical adrenal hyperplasia
	craniosynostosis
	cryptochidism
	cryptorchidism
	cryptorchidism.
	Down syndrome
	fetal alcohol syndrome
	fetal hemoglobin
	fragile X syndrome
	Fragile X Syndrome
	Fragile X Syndrome; periodontitis
	hypoplastic left heart syndrome
	hip dislocation, congenital
	holoprosencephaly
	Holt-Oram Syndrome
	Hurler syndrome
	hypodontia
	hypospadias
	icterophyloric syndrome
	idiopathic short stature
	intracranial cavernous malformations
	isolated congenital pituitary hypoplasia and septo-optic dysplasia
	isolated penile hypospadias
	Laron-type dwarfism
	Leber congenital amaurosis
	Leber congenital amaurosis and a normal ocular phenotype
	Leber congenital amaurosis/LCA
	Left-right axis malformations
	left-right laterality defects
	Marfan phenotype
	Marfan syndrome
	mental disorder
	mental retardation
	Non-syndromic X-linked mental retardation
	micropenis
	microphthalmia
	multiple epiphyseal dysplasia
	multiple epiphyseal dysplasia; pseudoachondroplasia
	muscular dystrophy
	Muscular Dystrophy, oculopharyngeal
	Becker muscular dystrophy; Duchenne muscular dystrophy
	non-syndromic oligodontia
	Noonan syndrome
	oculocutaneous albinism type 2
	oculocutaneous albinism type 4
	omphalocele
	Familial spondyloepiphyseal dysplasia tarda, brachydactyly, and precocious osteoarthritis
	Peutz-Jeghers syndrome
	Peutz-Jegher's syndrome
	pituitary anomalies and holoprosencephaly-like features.
	postnatal growth
	precocious puberty
	puberty onset
	tuberous sclerosis
	Tuberous sclerosis 1
	short stature
	small for gestational age
	Small for gestational age infant
	Smith-Lemli-Opitz syndrome
	Sotos syndrome
	Swyer syndrome
	thyroid dysgenesis
	abnormal urogenital development
	Van der Woude syndrome
	WAGR syndrome
	Denys-Drash syndrome
	congenital polycythemia.
	congenital primary hypothyroidism
	Congenital sick sinus syndrome
	Congenital thrombotic thrombocytopenic purpura
	congenital uropathies
	connatal Pelizaeus-Merzbacher disease
	salt-wasting congenital adrenal hyperplasia
	Hirschsprung disease
	Hirschsprung's disease
	x-linked mental retardation
coronary artery disease	coronary artery calcification
	coronary artery calcium
	coronary artery disease
	reduced coronary artery calcification
	acute coronary events
	coronary artery bypass graft
	coronary artery bypass graft surgery
	coronary artery bypass grafting; platelet hyperreactivity
	coronary artery disease and myocardial infarction.
	coronary artery disease; myocardial infarction; angina
	Coronary Heart Disease and Myocardial Infarction
	coronary heart disease or insulin resistance
	coronary heart disease.
	coronary heart disease; diabetes, type 2
	Coronary Artery Disease
	premature coronary artery disease
	premature coronary artery disease and familial hypoalphalipoproteinemia
	premature coronary artery disease.
	Ischemic Heart Disease
	CHD
	premature coronary heart disease.
	coronary artery disease and myocardial infarction
	coronary artery disease and plasma soluble thrombomodulin
	coronary artery disease risk factors
	angiographic coronary artery disease
	coronary artery disease, occlusive
	coronary artery disease.
	Cigarette Smoking. Coronary Artery Disease. and Diabetes
	Coronary Artery Disease. Plasma Lipoproteins. and Longevity
	coronary artery disease; aortic stiffness
	coronary artery disease; coronary atherosclerosis
	coronary artery disease; diabetes, type 2; lipoproteins; longevity
	coronary artery disease; lipoproteins; fluvastatin, clinical events with; treatment with fluvastatin, response to
	coronary artery disease; myocardial infarction
	coronary artery disease; nitric oxide
	coronary artery disease; P-selectin
	coronary artery disease; restenosis
	coronary artery disease; stroke
	coronary artery disease; sudden cardiac death
	coronary artery ectasia
	coronary artery lesions
	development of coronary artery lesions
	coronary artery luminal dimensions
	coronary artery plaque calcification
	coronary artery reactivity; lipoprotein oxidation
	coronary artery spasm
	coronary artery stenosis
	coronary artery thrombosis
	coronary artery vasoconstriction.
	coronary artery vasomotility
	coronary blood flow
	age at first coronary bypass operation
	coronary calcification
	coronary disease
	early coronary disease.
	coronary endothelial vasodilator function
	coronary events
	coronary fibrinolysis
	coronary heart disease
	Coronary Heart Disease
	coronary heart disease among Japanese.
	coronary heart disease and plasma lipid levels.
	coronary heart disease and serum very low density lipopro
	coronary heart disease in non-insulin-dependent diabetic
	coronary heart disease in non-Type 1 diabetes
	coronary heart disease in younger individuals.
	high coronary heart disease risk particularly affects ser
	coronary heart disease, transplant associated
	acute coronary syndrome
	acute coronary syndrome; aspirin resistance
	coronary heart disease; hypertension; myocardial infarction
	coronary heart disease; lipids; lipoproteins
	coronary heart disease; myocardial infarction
	coronary heart disease; myocardial infarction; stroke; cerebrovascular disease
	coronary in-stent restenosis.
	coronary ischaemic syndrome
	coronary spasm
	coronary spasm.
	coronary heart disease in nondiabetic subjects
	coronary spastic angina.
	coronary stent outcome
	coronary syndromes, acute
	non-ST-elevation acute coronary syndromes
	coronary vasculopathy
	coronary vasomotion
	coronary vasomotor function
	coronary artery disease; diabetes, type 2
	Early occlusion of coronary by-pass
	ischemia
	ischaemic heart disease
	early onset ischemic heart disease.
	heart disease, ischemic
	heart disease, ischemic; atherosclerosis, coronary; hyperlipidemia
	heart disease, ischemic; cerebrovascular disease, ischemic
	heart disease, ischemic; insulin
	heart disease, ischemic; lipoprotein
	heart disease, ischemic; myocardial infarction; sudden cardiac death
	heart disease, ischemic; peripheral arterial disease
	heart disease, ischemic; peripheral vascular disease
C-reactive protein	plasma protein C levels
	activated protein C resistance
	circulating protein C levels and thrombotic risk
	plasma protein C levels and thrombotic risk
	Hereditary protein C deficiency
	C-reactive protein
	C-reactive protein (CRP) concentration
	C-reactive protein; ferritin; iron
	C-reactive protein; fibrinogen; coronary artery bypass graft
	C-reactive protein; kawasaki disease
	C-reactive protein; longevity; interleukin 6 levels
Crohn's disease	Crohn's disease
	Crohn's disease and IBD
	Crohn's disease and ulcerative colitis
	Crohn's disease; asthma; malaria
	Crohn's disease; ulcerative colitis
	Crohn's disease; ulcerative colitis; inflammatory bowel disease
	Crohn's disease; ulcerative colitis; pancolitis
cystic fibrosis	cystic fibrosis
	CFTR mutation spectrum
	Cystic Fibrosis
	cystic fibrosis lung disease
	cystic fibrosis.
	cystic fibrosis; Candida
	cystic fibrosis; chronic bronchopulmonary diseases; chronic obstructive pulmonary disease/COPD
	cystic fibrosis; chronic bronchopulmonary diseases; chronic obstructive pulmonary disease/COPD; 21-hydroxylase deficiency
	cystic fibrosis; P. aeruginosa infection
dementia	dementia
	vascular dementia
	dementia with Lewy bodies
	dementia but not cardiovascular mortality
	familial and sporadic frontotemporal dementia
	inherited dementia FTDP-17
	dementia in other conditions
	dementia, frontotemporal
	frontotemporal dementia
	frontotemporal dementia and Pick-like 3R and 4R tauopathy
	Frontotemporal dementia
	dementia, multi-infarct
	dementia, vascular
	hereditary dementia.
	dementia; ALS/amyotrophic lateral sclerosis
	argyrophilic grain disease
	dementia; neuropathy
depression	depressive disorder, major
	depression
	depression; anxiety-related traits
	unipolar affective disorder
	Major Depression
	depressive disorder, major; bipolar disorder; dysthymic disorder
	manic depression
	manic depressive illness
	aura
	depression and response to antidepressant treatment
	affective disorder; suicidal behavior
	depression in Parkinson's disease
	dysthymia
	major depression
	major depressive disorder
	mania, antidepressant-induced
	manic depressive disorders
	Manic depressive illness
	manic-depressive illness
	Manic-depressive illness
	depression, psychosis and antipsychotic response
	seasonal affective disorder; premenstrual dysphoric disorder
	seasonal affective disorder
	Unipolar Affective Disorder
	affective disorder
	affective disorders/ suicide
	affective psychoses
	depression; alcohol withdrawal
	antidepressant adverse effects
	antidepressant response
	antidepressant medication intolerance.
	depression; neuroticism
	depression; thrombocyte MAO activity
	depressive disorder, major; alcoholism
	depressive disorder, major; bipolar disorder
	depressive disorder, major; bipolar disorder; affective psychoses
	depressive disorder, major; bipolar disorder; suicide
	depressive disorder, major; nausea
	depressive disorder, major; phobia
	depressive disorder, major; suicide
	depressive disorders
	depressive episode, major
dermatitis, atopic	dermatitis and eczema
	atopic dermatitis but two of them
	Atopic Eczema
	dermatomyositis/ polymyositis
	urticaria
	urticaria/angioedema
	dermatitis syndrome; eczema
	eczema
	atopic eczema/dermatitis syndrome
	dermatitis and eczema; IgE levels
	dermatitis herpetiformis.
	dermatitis, atopic
	atopic dermatitis
	Atopic dermatitis
	atopic dermatitis.
	Atopic dermatitis. atopy
	adult atopic dermatitis
diabetes, gestational	diabetes, gestational
	Gestational Diabetes
	diabetic pregnancy
	gestational diabetes mellitus
	mild gestational diabetes mellitus
diabetes, type I	diabetes, type 1
	Type 1 Diabetes and Type 2 Diabetes
	diabetes mellitus type I
	diabetes, type 1; Addison's disease; celiac disease
	diabetes, type 1; Addison's disease; Graves; thyroiditis, Hashimoto
	diabetes, type 1; carotid artery damage
	diabetes, type 1; hypothyroidism
	diabetes, type 1; Addison's disease
	diabetes, type 1; Addison's disease; Graves' disease; thyroiditis, chronic lymphocytic
	diabetes, type 1; Addison's disease; Hashimoto's thyroiditis
	diabetes, type 1; autoimmune diabetes; diabetes, autoimmune
	beta-cell function; diabetes, type 1
	diabetes, type 1; blood group incompatibility
	diabetes, type 1; blood pressure, arterial; nephropathy in other diseases
	diabetes, type 1; carotid atherosclerosis
	diabetes, type 1; celiac disease
	diabetes, type 1; celiac disease; myasthenia gravis
	diabetes, type 1; Graves' disease
	diabetes, type 1; Graves' disease; Hashimoto's thryroiditis
	diabetes, type 1; IL-1RI
	diabetes, type 1; measles
	diabetes, type 1; nephropathy in other diseases
	diabetes, type 1; renal transplant outcome
	diabetes, type 1; thyroid disease, autoimmune
	diabetes, latent autoimmune
	type I diabetes
	Childhood Diabetes
	diabetes, maternally inherited
	MODY3 (Mature Onset Diabetes of the young
	MODY
	maturity-onset diabetes of young people
	neurohypophyseal diabetes insipidus
	diabetes, neurological manifestations
	diabetes, NOS
	diabetes, pancreatic
	diabetes, post-renal transplant; post-renal transplant diabetes
	IDDM
	latent autoimmune diabetes
diabetes, type II	diabetes, type 2; hypertension
	Type 2 diabetes Type 1 diabetes
	Type II diabetes
	Type II diabetes mellitus or insulin resistance
	diabetes, type 2; albuminuria
	diabetes, type 2; cerebrovascular disease
	Insulin Dependent Diabetes
	diabetes, type 2; cholesterol, LDL; diabetes, gestational
	diabetes, type 2; hypertension; glucose tolerance
	diabetes, type 2; hypertension; obesity
	diabetes, type 2; insulin; diabetic nephropathy; obesity
	diabetes, type 2; insulin; hemoglobin A(1c)
	diabetes, type 2; retinopathy, diabetic; nephropathy in other diseases
	diabetes, type 2; hypertension; atherosclerosis; cerebrovascular disease; dyslipemia
	Type II diabetes and hypertension
	diabetes, type 2; glucose tolerance; insulin
	diabetes, type 2
	Diabetes mellitus and cardiomyopathy
	diabetes, type 2; diabetes
	diabetes, type 2; alveolitis, extrinsic allergic
	diabetes, type 2; atherosclerosis, generalized
	diabetes, type 2; beta-cell function
	diabetes, type 2; beta-cell function; insulin
	diabetes, type 2; bipolar disorder
	diabetes, type 2; body fat; lipid metabolism
	diabetes, type 2; cardiovascular disease
	diabetes, type 2; cardiovascular disease; birth weight
	diabetes, type 2; cholesterol, LDL; cholesterol, total; insulin
	diabetes, type 2; cholesterol, LDL; glucose tolerance; blood pressure, arterial; glycosylated hemoglobin A1
	diabetes, type 2; diabetes, gestational
	diabetes, type 2; diabetes, type 1
	diabetes, type 2; glucose tolerance
	diabetes, type 2; glucose tolerance; metabolic syndrome
	diabetes, type 2; glucose tolerance; obesity
	diabetes, type 2; glucose; HbA1c
	diabetes, type 2; hepatic lipase activity
	diabetes, type 2; hyperglycemia; uric acid
	diabetes, type 2; hypertension; insulin
	diabetes, type 2; hypertension; insulin; obesity
	diabetes, type 2; hypertension; metabolic syndrome
	diabetes, type 2; hypertension; obesity, localized
	diabetes, type 2; hypertriglyceridemic waist
	diabetes, type 2; insulin
	diabetes, type 2; insulin sensitivity
	diabetes, type 2; insulin; glucose
	diabetes, type 2; insulin; glucose; C-peptide; fatty acid
	diabetes, type 2; insulin; leptin
	diabetes, type 2; insulin; lipids; obesity
	diabetes, type 2; insulin; obesity
	diabetes, type 2; kidney failure, chronic
	diabetes, type 2; lipids; glucose
	diabetes, type 2; lipoprotein
	diabetes, type 2; liver disease
	diabetes, type 2; liver disease, chronic; hemochromatosis
	diabetes, type 2; macroangiopathy; microangiopathy
	diabetes, type 2; metabolic syndrome
	diabetes, type 2; MODY
	diabetes, type 2; myocardial infarction
	diabetes, type 2; nephropathy
	diabetes, type 2; nephropathy in other diseases
	diabetes, type 2; nephropathy, diabetic
	diabetes, type 2; obesity
	diabetes, type 2; obesity; birth weight
	diabetes, type 2; polycystic ovarian syndrome
	diabetes, type 2; polymetabolic syndrome
	diabetes, type 2; sex hormones
	diabetes, type 2; stroke, ischemic
	diabetes, type 2; weight loss; weight gain
	diabetes
	diabetes and obesity
	diabetes mellitus
	Diabetes Mellitus
	Diabetes Mellitus. Obesity. and Lipaemia
	diabetes or impaired glucose tolerance
	Type II diabetic
	Type 2 Diabetes (Retinopathy)
	Type 2 Diabetes Mellitus
	type 2 diabetic
	Type 2 diabtes
	diabetes, type 2; hyperlipidemia; obesity
	diabetes, type 2; pancreatitis, tropical calcific
	non-Type 1 diabetes mellitus
	diabetes, type 2; diabetic nephropathy
	diabetes, type 2; hypertension; diabetes, type 1
	diabetes, type 2; hypertension; diabetes, type 1; albuminuria
diabetic nephropathy	diabetic nephropathy; retinopathy, diabetic
	nephropathy, diabetic; diabetes, type 1
	nephropathy, diabetic
	nephropathy, diabetic; retinopathy, diabetic; neuropathy, diabetic; microalbuminuria, diabetic
	nephropathy, diabetic; retinopathy, diabetic
	nephropathy, diabetic; blood pressure, arterial; proteinuria
	nephropathy, diabetic; proteinuria
	nephropathy in other diseases; diabetes
	nephropathy in diabetes mellitus
	Diabetic Nephropathy
	diabetic nephropathy
	diabetic nephropathy and retinopathy.
	diabetic nephropathy.
	diabetic nephropathy; polycystic kidney disease
	diabetic glomerulopathy; glomerulopathy, diabetic; kidney failure
diabetic neuropathy	diabetic neuropathy
	diabetic polyneuropathy
diabetic retinopathy	diabetic retinopathy
	retinopathy, diabetic
	proliferative diabetic retinopathy.
	retinopathy, diabetic; nephropathy in other diseases; neuropathy
	retinopathy, diabetic; albumin excretion rate
	retinopathy, diabetic; diabetes, type 1
	retinopathy, diabetic; macular edema
[truncated: 2,683 more rows]
