# Supplementary material for: Genetic and environmental pathways to complex diseases
Source: BMC Syst Biol. 2009 May 5;3:46. doi: 10.1186/1752-0509-3-46 (PMC2680807; doi:10.1186/1752-0509-3-46)
Supplement: Additional file 2 — Annotation of nodes illustrated in Figure 3. The spreadsheet provides full chemical name annotation of the MeSH ID labels of nodes shown in Figure 3 as well as mapping to the 9 broad categories shown as colors in Figure 3. [file 1752-0509-3-46-S2.xls]

## Sheet: Sheet1
ADDITIONAL FILE 2: Annotation of nodes in the final network presented in Figure 3.
Disease/MeSH ID	Environmental factor name	MeSH categorization	8 broad physiological categorization
C063587	juzentaihoto	Antineoplastic Agents	Neoplastic
C107875	6-(methylamino)pyrido(3,4-d)pyrimidine	Heterocyclic Compounds, 1-Ring	Other
C121718	dicyclanil	Hormones, Hormone Substitutes, and Hormone Antagonists	Endocrine/Reproductive
D010634	Phenobarbital	Neurotransmitter Agents	Neurologic/Psychiatric
C020243	calcium phosphate	Calcium Compounds	Other
C403900	HS 1183	Gastrointestinal Agents	Metabolic/Gastrointestinal
C107135	everolimus	Immunologic Factors	Immunologic
D016666	Fluvoxamine	Neurotransmitter Agents	Neurologic/Psychiatric
C008340	mecoprop	Herbicides	Other
D011448	Prostaglandin Antagonists	Anti-Inflammatory Agents	Immunologic
C054133	casticin	Heterocyclic Compounds, 2-Ring	Other
C471843	6-((3-chloro)anilino)-2-(isopropyl-2-hydroxyethylamino)-9-isopropylpurine	Heterocyclic Compounds, 2-Ring	Other
C121345	desloratadine	Neurotransmitter Agents	Neurologic/Psychiatric
C471183	phenoxodiol	null	Other
D020156	Salicylic Acid	Dermatologic Agents	Other
D017279	Selenocysteine	Amino Acids	Other
C010257	N'-nitrosoanabasine	Nitroso Compounds	Other
C108123	4-amino-5-(4-methylphenyl)-7-(tert-butyl)pyrazolo(3,4-d)pyrimidine	Enzyme Inhibitors	Other
C411675	F 12509A	Quinones	Other
C063471	polyethylene glycol-superoxide dismutase	Antioxidants	Other
D014580	Ursodeoxycholic Acid	Gastrointestinal Agents	Metabolic/Gastrointestinal
C049925	fura-2-am	Coloring Agents	Other
D005839	Gentamicins	Anti-Infective Agents	Immunologic
D006585	Altretamine	Alkylating Agents	Neoplastic
D007631	Chlordecone	Insecticides	Other
bladder cancer	cancer	cancer	Neoplastic
end stage renal disease	other	other	Other
C092954	epiregulin	Gastrointestinal Hormones	Metabolic/Gastrointestinal
D014508	Urea	Urea	Other
rheumatoid arthritis	immune	immune	Immunologic
C005095	malachite green	Anti-Infective Agents	Immunologic
C012589	trichostatin A	Anti-Infective Agents	Immunologic
C005705	sanguinarine	Cardiovascular Agents	Cardiovascular
C041930	atomoxetine	Neurotransmitter Agents	Neurologic/Psychiatric
D009566	Nitrates	null	Other
D004656	Enalapril	Cardiovascular Agents	Cardiovascular
D008665	Metalloporphyrins	null	Other
D008784	Methysergide	Neurotransmitter Agents	Neurologic/Psychiatric
D015283	Citalopram	Neurotransmitter Agents	Neurologic/Psychiatric
D011339	Probenecid	null	Other
D004573	Electrolytes	Electrolytes	Other
D019307	1-(5-Isoquinolinesulfonyl)-2-methylpiperazine	Enzyme Inhibitors	Other
D007464	Clioquinol	null	Other
D037322	Thyrotropin, beta Subunit	Hormones, Hormone Substitutes, and Hormone Antagonists	Endocrine/Reproductive
C081021	Go 6976	Enzyme Inhibitors	Other
D004298	Dopamine	Neurotransmitter Agents	Neurologic/Psychiatric
D004052	Diethylnitrosamine	null	Other
D010546	Perphenazine	Central Nervous System Depressants	Neurologic/Psychiatric
C012293	Tranilast	Peripheral Nervous System Agents	Neurologic/Psychiatric
C090942	4-(4-fluorophenyl)-2-(4-hydroxyphenyl)-5-(4-pyridyl)imidazole	Enzyme Inhibitors	Other
D015248	Gemfibrozil	Antilipemic Agents	Metabolic/Gastrointestinal
C038366	ibudilast	Peripheral Nervous System Agents	Neurologic/Psychiatric
D013196	Dihydrotestosterone	Hormones, Hormone Substitutes, and Hormone Antagonists	Endocrine/Reproductive
C497448	CP-673,451	Heterocyclic Compounds, 2-Ring	Other
C078814	anandamide	Cardiovascular Agents	Cardiovascular
C061363	sparfloxacin	Anti-Infective Agents	Immunologic
D013431	Sulfates	null	Other
ankylosing spondylitis	immune	immune	Immunologic
C064545	4-(5,6,7,8-tetrahydro-5,5,8,8-tetramethyl-2-anthracenyl)benzoic acid	Retinoids	Other
C475919	hydroxytamoxifen	Hormones, Hormone Substitutes, and Hormone Antagonists	Endocrine/Reproductive
C013830	baysilon	Polymers	Other
C060229	U 73122	Hematologic Agents	Hematologic
D015073	2-Acetylaminofluorene	Carcinogens	Neoplastic
D008563	Membrane Lipids	Membrane Lipids	Other
D016604	Aflatoxin B1	Poisons	Other
disc disease	other	other	Other
D008724	Methomyl	Neurotransmitter Agents	Neurologic/Psychiatric
autoimmune diseases	immune	immune	Immunologic
arthritis, juvenile	immune	immune	Immunologic
C001945	syringic acid	Indicators and Reagents	Other
C093373	cariporide	Cardiovascular Agents	Cardiovascular
D003375	Coumestrol	Heterocyclic Compounds, 2-Ring	Other
C110845	AN 238	null	Other
C005499	honokiol	Central Nervous System Depressants	Neurologic/Psychiatric
mammographic density	endocrine	endocrine	Endocrine/Reproductive
cystic fibrosis	immune	immune	Immunologic
C110481	yangonin	null	Other
D015766	Albendazole	Anti-Infective Agents	Immunologic
D008911	Minocycline	Anti-Infective Agents	Immunologic
D009589	Nitrogen Oxides	Gases	Other
D009173	Mycophenolic Acid	Antineoplastic Agents	Neoplastic
alopecia areata	immune	immune	Immunologic
D008750	Methyldopa	Neurotransmitter Agents	Neurologic/Psychiatric
migraine	other	other	Other
D007704	Kininogens	null	Other
C013461	cysteine sulfinic acid	Amino Acids	Other
C408604	PD 169316	Enzyme Inhibitors	Other
D010713	Phosphatidylcholines	Membrane Lipids	Other
D003505	Cyclodextrins	Polysaccharides	Other
D009588	Nitrogen Mustard Compounds	Alkylating Agents	Neoplastic
C115705	ciproxifan	Neurotransmitter Agents	Neurologic/Psychiatric
C020888	1,2-dielaidoylphosphatidylethanolamine	Lipids	Other
C490191	11,11'-dideoxyverticilin	null	Other
D002217	Carbachol	Peripheral Nervous System Agents	Neurologic/Psychiatric
D017965	gamma-Linolenic Acid	Fatty Acids	Other
D010278	Parathion	Neurotransmitter Agents	Neurologic/Psychiatric
D005659	Fungicides, Industrial	null	Other
D009640	Norethindrone	Reproductive Control Agents	Endocrine/Reproductive
D010081	Oxazolone	Immunologic Factors	Immunologic
C471010	null	null	Other
melanoma	cancer	cancer	Neoplastic
C056723	FG 9041	Neurotransmitter Agents	Neurologic/Psychiatric
D015760	Alfentanil	Central Nervous System Depressants	Neurologic/Psychiatric
D011732	Pyridoxal Phosphate	Growth Substances	Other
D005960	Glucosides	Glycosides	Other
C419708	gefitinib	Antineoplastic Agents	Neoplastic
C059568	vasoactive intestinal constrictor	null	Other
suicide	psychiatric	psychiatric	Neurologic/Psychiatric
D011084	Polycyclic Hydrocarbons, Aromatic	Polycyclic Hydrocarbons, Aromatic	Other
C013161	N-nitroso(di-n-propyl)amine	Carcinogens	Neoplastic
C016527	isoquercitrin	Antioxidants	Other
C004639	cyclothiazide	Cardiovascular Agents	Cardiovascular
C494108	hydroxyperospirone	Heterocyclic Compounds, 1-Ring	Other
C018021	cobaltous chloride	Antimutagenic Agents	Neoplastic
leukemia	cancer	cancer	Neoplastic
C429345	agosterol A	null	Other
C018674	tetrahydrofuran	Solvents	Other
C469552	A 419259	Heterocyclic Compounds, 1-Ring	Other
D004221	Disulfiram	null	Other
C110144	benzo(c)chrysene	Polycyclic Hydrocarbons, Aromatic	Other
C013813	4-anisidine	Amines	Other
C100422	benzo(g)chrysene	Polycyclic Hydrocarbons, Aromatic	Other
D005419	Flavonoids	null	Other
D044947	Flavonolignans	Heterocyclic Compounds, 2-Ring	Other
D006540	Herbicides	Herbicides	Other
C452423	N-(4-bromo-2-fluorophenyl)-6-methoxy-7-((1-methylpiperidin-4-yl)methoxy)quinazolin-4-amine	null	Other
D001280	Atrazine	Heterocyclic Compounds, 1-Ring	Other
D009942	Organometallic Compounds	Organometallic Compounds	Other
Grave`s disease	immune	immune	Immunologic
C102521	GGTI 298	null	Other
D018036	Selenium Compounds	Selenium Compounds	Other
C413585	S 23478	null	Other
D017308	Etodolac	Peripheral Nervous System Agents	Neurologic/Psychiatric
D003871	Dermatan Sulfate	Hematologic Agents	Hematologic
D005437	Flucytosine	Antimetabolites	Metabolic/Gastrointestinal
D009544	Niflumic Acid	Anti-Inflammatory Agents	Immunologic
D019469	Indinavir	Anti-Infective Agents	Immunologic
renal cancer	cancer	cancer	Neoplastic
C042345	hydrogen sulfite	Electrolytes	Other
D014638	Vanadates	Electrolytes	Other
C072090	trefoil factor	Peptides	Other
C008449	O-(6)-methylguanine	Heterocyclic Compounds, 2-Ring	Other
lipoproteins	metabolic	metabolic	Metabolic/Gastrointestinal
D003033	Coal Tar	Tars	Other
D002713	Chlorine	Poisons	Other
kidney disease	other	other	Other
C058787	royal jelly	Lipids	Other
cardiovascular disease	cardiovascular	cardiovascular	Cardiovascular
D009675	Novobiocin	Anti-Infective Agents	Immunologic
D012176	Retinoids	Pigments, Biological	Other
C016122	CDEC	Immunologic Factors	Immunologic
C063509	H 89	Enzyme Inhibitors	Other
breast cancer	cancer	cancer	Neoplastic
C005806	tetrachloroisophthalonitrile	Pesticides	Other
C005290	oxybenzone	Protective Agents	Other
C016514	imidodiphosphonic acid	Bone Density Conservation Agents	Endocrine/Reproductive
D008687	Metformin	Hypoglycemic Agents	Metabolic/Gastrointestinal
C479072	delta-tocopherol	null	Other
D008899	Mineral Oil	null	Other
D007099	Imipramine	Central Nervous System Agents	Neurologic/Psychiatric
C016328	cyclopenta(c,d)pyrene	Carcinogens	Neoplastic
C417190	4-(3-pentylamino)-2,7-dimethyl-8-(2-methyl-4-methoxyphenyl)pyrazolo(1,5-a)pyrimidine	Hormones, Hormone Substitutes, and Hormone Antagonists	Endocrine/Reproductive
C006780	bisphenol A	Hormones, Hormone Substitutes, and Hormone Antagonists	Endocrine/Reproductive
C057463	kutkin	Anti-Infective Agents	Immunologic
D005421	Flavoring Agents	null	Other
D001562	Benzimidazoles	Heterocyclic Compounds, 2-Ring	Other
C454680	N-desmethylatomoxetine	Ethers	Other
D001629	Bezafibrate	Antilipemic Agents	Metabolic/Gastrointestinal
lupus erythematosus	immune	immune	Immunologic
D001418	Baclofen	Neurotransmitter Agents	Neurologic/Psychiatric
C009235	metribuzin	Herbicides	Other
C032668	1-nitropyrene	Mutagens	Neoplastic
C483858	phosphatidylethanolamine	null	Other
C020754	herbimycin	Anti-Bacterial Agents	Immunologic
C072044	norcisapride	Gastrointestinal Agents	Metabolic/Gastrointestinal
C065861	malvidin	Pigments, Biological	Other
D000814	Aniline Compounds	null	Other
D002994	Clofibrate	Antilipemic Agents	Metabolic/Gastrointestinal
D015632	1-Methyl-4-phenyl-1,2,3,6-tetrahydropyridine	Neurotoxins	Neurologic/Psychiatric
C030011	carbene	Hydrocarbons	Other
C082182	3,5-diiodothyropropionic acid	Hormones, Hormone Substitutes, and Hormone Antagonists	Endocrine/Reproductive
liver disease	other	other	Other
D010129	4-Aminobenzoic Acid	Growth Substances	Other
D009966	Orphenadrine	Neurotransmitter Agents	Neurologic/Psychiatric
D014295	Trimethoprim	Anti-Infective Agents	Immunologic
C122096	salvicine	Quinones	Other
C045860	N-(4-carboxyphenyl)retinamide	Antineoplastic Agents	Neoplastic
D002087	Butyrates	Fatty Acids	Other
D014229	Triazolam	Central Nervous System Depressants	Neurologic/Psychiatric
C059514	resveratrol	Peripheral Nervous System Agents	Neurologic/Psychiatric
D009705	Nucleosides	null	Other
C013733	4-vinylcyclohexene	Hydrocarbons	Other
C022921	benzo(k)fluoranthene	Polycyclic Hydrocarbons, Aromatic	Other
D047428	Protein Kinase Inhibitors	Enzyme Inhibitors	Other
D026422	S-Nitrosoglutathione	Protective Agents	Other
D004137	Dinitrochlorobenzene	Irritants	Other
D005473	Fluoxetine	Central Nervous System Agents	Neurologic/Psychiatric
C025149	2',6'-pipecoloxylidide	Central Nervous System Depressants	Neurologic/Psychiatric
D006843	Hydrocarbons, Chlorinated	Hydrocarbons	Other
C010360	triethyllead	Organometallic Compounds	Other
D009020	Morphine	Peripheral Nervous System Agents	Neurologic/Psychiatric
D010743	Phospholipids	Membrane Lipids	Other
D019817	Benzoic Acid	Food Additives	Other
D009288	Naproxen	Peripheral Nervous System Agents	Neurologic/Psychiatric
C036567	perfluorodecanoic acid	Fatty Acids	Other
D000808	Angiotensinogen	Cardiovascular Agents	Cardiovascular
D005690	Galactose	Monosaccharides	Other
D013498	Suramin	Anti-Infective Agents	Immunologic
C017573	nonane	Hydrocarbons	Other
C021315	S-nitrosocysteine	Cardiovascular Agents	Cardiovascular
D019438	Ritonavir	Anti-Infective Agents	Immunologic
D011241	Prednisone	Hormones, Hormone Substitutes, and Hormone Antagonists	Endocrine/Reproductive
substance abuse	substance abuse	substance abuse	Neurologic/Psychiatric
C080883	T 107	Polycyclic Hydrocarbons, Aromatic	Other
D000643	Ammonium Chloride	null	Other
C017618	3-phenoxybenzoic acid	Anti-Infective Agents	Immunologic
Parkinsons Disease	neuro	neuro	Neurologic/Psychiatric
D010091	Oximes	Amines	Other
D019787	Linoleic Acid	null	Other
D007986	Luteinizing Hormone	Hormones, Hormone Substitutes, and Hormone Antagonists	Endocrine/Reproductive
D017962	alpha-Linolenic Acid	Fats	Other
D017374	Paroxetine	Central Nervous System Depressants	Neurologic/Psychiatric
glaucoma	other	other	Other
C037032	galangin	Mutagens	Neoplastic
D015525	Fatty Acids, Omega-3	Fats	Other
D007545	Isoproterenol	Neurotransmitter Agents	Neurologic/Psychiatric
C025340	manganese chloride	Chlorides	Other
D001397	Azoxymethane	Carcinogens	Neoplastic
C121465	6-methyl-2-(phenylethynyl)pyridine	Central Nervous System Depressants	Neurologic/Psychiatric
C432747	1,1-dimethylbutyl-1-deoxy-Delta(9)-THC	Hydrocarbons	Other
preterm delivery	other	other	Endocrine/Reproductive
C032208	perilla alcohol	Antineoplastic Agents	Neoplastic
D009592	Nitrohydroxyiodophenylacetate	null	Other
D004075	Diglycerides	Glycerides	Other
D011407	Propane	Hydrocarbons	Other
C058317	arsenic disulfide	Arsenicals	Other
D014635	Valproic Acid	Neurotransmitter Agents	Neurologic/Psychiatric
D013629	Tamoxifen	Hormones, Hormone Substitutes, and Hormone Antagonists	Endocrine/Reproductive
vasculitis	cardiovascular	cardiovascular	Cardiovascular
D013755	Tetradecanoylphorbol Acetate	null	Other
C002284	hypromellose	Ophthalmic Solutions	Other
D005976	Glutaral	null	Other
C104774	6',7'-dihydroxybergamottin	null	Other
D013455	Sulfur	Elements	Other
D011435	Propyl Gallate	Protective Agents	Other
D004811	Epichlorohydrin	Ethers	Other
sepsis	immune	immune	Immunologic
D003276	Contraceptives, Oral	Pharmacologic Actions	Other
D011802	Quinidine	Neurotransmitter Agents	Neurologic/Psychiatric
C006947	cepharanthine	Anti-Inflammatory Agents	Immunologic
D002259	Carbonyl Cyanide p-Trifluoromethoxyphenylhydrazone	null	Other
D017291	Clarithromycin	Anti-Infective Agents	Immunologic
H. pylori infection	immune	immune	Immunologic
C020326	ferric nitrilotriacetate	Carcinogens	Neoplastic
C093875	montelukast	Respiratory System Agents	Pulmonary
restenosis	immune	immune	Immunologic
C469668	N-(3-(aminosulfonyl)-4-chloro-2-hydroxyphenyl)-N'-(2,3-dichlorophenyl)urea	null	Other
C410127	PCB 180	null	Other
D010972	Platelet Activating Factor	Blood Coagulation Factors	Hematologic
C062137	U 75302	Fatty Alcohols	Other
D010208	Papaverine	Cardiovascular Agents	Cardiovascular
C006012	fenofibric acid	Antilipemic Agents	Metabolic/Gastrointestinal
intrauterine growth	developmental	developmental	Endocrine/Reproductive
C010480	lupeol	Anti-Inflammatory Agents	Immunologic
sarcoidosis	immune	immune	Immunologic
C030610	argemone oil	Oils	Other
C084236	7-hydroxy-4-trifluoromethylcoumarin	Hematologic Agents	Hematologic
C081655	inositol-1,3,4,5-tetrakisphosphate	Sugar Alcohols	Other
D010261	Paraoxon	Neurotransmitter Agents	Neurologic/Psychiatric
D013745	Tetanus Toxoid	Biological Products	Other
D010716	Phosphatidylinositols	Membrane Lipids	Other
D018967	Risperidone	Central Nervous System Depressants	Neurologic/Psychiatric
C012594	triphenyltin chloride	Organometallic Compounds	Other
D012964	Sodium	null	Other
D003609	Dactinomycin	Anti-Infective Agents	Immunologic
C053238	onapristone	Hormones, Hormone Substitutes, and Hormone Antagonists	Endocrine/Reproductive
D015123	7,8-Dihydro-7,8-dihydroxybenzo(a)pyrene 9,10-oxide	Carcinogens	Neoplastic
C011559	tributyltin	Organometallic Compounds	Other
C012980	fluorophosphate	Electrolytes	Other
C001209	fenamic acid	Anti-Inflammatory Agents	Immunologic
D006003	Glycogen	Polysaccharides	Other
diabetic nephropathy	other	other	Other
C118258	SN50 peptide	Peptides	Other
C010238	fomepizole	Protective Agents	Other
D003687	Dehydroepiandrosterone	Hormones, Hormone Substitutes, and Hormone Antagonists	Endocrine/Reproductive
C476029	Boc-D-FMK	Hydrocarbons	Other
D013963	Thyroid Hormones	Hormones, Hormone Substitutes, and Hormone Antagonists	Endocrine/Reproductive
C105294	endomorphin 2	Central Nervous System Agents	Neurologic/Psychiatric
D000841	Anisomycin	Anti-Infective Agents	Immunologic
D014051	Toluene 2,4-Diisocyanate	Hydrocarbons	Other
C086827	tazarotene	Teratogens	Endocrine/Reproductive
D005363	Ficusin	null	Other
D009281	Naphthalenes	Polycyclic Hydrocarbons, Aromatic	Other
C442759	ginsenoside Rb1	null	Other
D012965	Sodium Chloride	Chlorine Compounds	Other
D017879	Isothiocyanates	Isocyanates	Other
D019319	Okadaic Acid	Carcinogens	Neoplastic
C043410	N-chlorotaurine	Anti-Infective Agents	Immunologic
C086394	5-S-glutathionyldopamine	Amino Acids	Other
D037342	Pertussis Toxin	Toxins, Biological	Other
D004640	Emetine	Anti-Infective Agents	Immunologic
D013713	Teniposide	Antineoplastic Agents	Neoplastic
C023036	perfluorooctanoic acid	Hydrocarbons	Other
D014044	Tolbutamide	Hypoglycemic Agents	Metabolic/Gastrointestinal
lymphoma	cancer	cancer	Neoplastic
C033789	fenarimol	Fungicides, Industrial	Other
C021338	3-hydroxybenzo(a)pyrene	Hydrocarbons	Other
C013905	cyclopentenone	Gastrointestinal Agents	Metabolic/Gastrointestinal
C112765	17-(allylamino)-17-demethoxygeldanamycin	Quinones	Other
C110453	4-(4-cyclohexyl-2-methyloxazol-5-yl)-2-fluorobenzenesulfonamide	null	Other
C404910	2,2-bis(4-hydroxyphenyl)-1,1,1-trichloroethane	Phenols	Other
C066729	N-methylaminobenzovesamicol	Heterocyclic Compounds, 1-Ring	Other
D007460	Iodoacetamide	null	Other
D006583	Hexadimethrine	null	Other
D015025	Zearalenone	Hormones, Hormone Substitutes, and Hormone Antagonists	Endocrine/Reproductive
D017258	Medroxyprogesterone 17-Acetate	Reproductive Control Agents	Endocrine/Reproductive
D008623	Mercaptoethanol	null	Other
D004099	Dihydroxyacetone Phosphate	null	Other
D009538	Nicotine	Peripheral Nervous System Agents	Neurologic/Psychiatric
D012701	Serotonin	Neurotransmitter Agents	Neurologic/Psychiatric
D018679	Cholinergic Agonists	Neurotransmitter Agents	Neurologic/Psychiatric
D013852	Thiotepa	Alkylating Agents	Neoplastic
D012721	Carbaryl	Neurotransmitter Agents	Neurologic/Psychiatric
liver cancer	cancer	cancer	Neoplastic
C013031	2'-hydroxychalcone	Heterocyclic Compounds, 2-Ring	Other
C065166	imidapril	Cardiovascular Agents	Cardiovascular
C041130	azidopine	Indicators and Reagents	Other
C012189	arabinomannan	Polysaccharides	Other
D010847	Picolines	Heterocyclic Compounds, 1-Ring	Other
C480546	lupane	Antineoplastic Agents	Neoplastic
C413408	atazanavir	Anti-Infective Agents	Immunologic
C421010	9-(4'-aminophenyl)-9H-pyrido(3,4-b)indole	Heterocyclic Compounds, 2-Ring	Other
C003043	paraform	Anti-Infective Agents	Immunologic
C402376	null	null	Other
C041150	N-methyl-7H-dibenzo(c,g)carbazole	Heterocyclic Compounds, 3-Ring	Other
D019311	Staurosporine	Enzyme Inhibitors	Other
C046498	tricyclodecane-9-yl-xanthogenate	Antineoplastic Agents	Neoplastic
D015112	4-Nitroquinoline-1-oxide	Carcinogens	Neoplastic
D012172	Retinaldehyde	Pigments, Biological	Other
D011794	Quercetin	Heterocyclic Compounds, 2-Ring	Other
C030123	coumarin	Hematologic Agents	Hematologic
D015655	1-Methyl-4-phenylpyridinium	Herbicides	Other
C103873	KRN 7000	Antineoplastic Agents	Neoplastic
D011730	Pyridoxal	Growth Substances	Other
D011112	Polymyxin B	Anti-Infective Agents	Immunologic
C053401	kahweol	Hydrocarbons	Other
C011030	oxfendazole	Anti-Infective Agents	Immunologic
silicosis	immune	immune	Immunologic
D014810	Vitamin E	Protective Agents	Other
C495450	4-chlorobenzo(f)isoquinoline	null	Other
C015700	benzo-1,2,3-thiadiazole	Heterocyclic Compounds, 1-Ring	Other
C058821	biglycan	Amino Acids, Peptides, and Proteins	Other
C000658	androstan-3-ol	Steroids	Endocrine/Reproductive
C019132	Trp-P-1	Mutagens	Neoplastic
C459179	4-(5-benzo(1,3)dioxol-5-yl-4-pyridin-2-yl-1H-imidazol-2-yl)benzamide	null	Other
C050159	gamma-glutamyl-glutathione	Peptides	Other
D015054	Zymosan	null	Other
D024502	alpha-Tocopherol	Protective Agents	Other
C017967	W 7	Cardiovascular Agents	Cardiovascular
D004222	Disulfoton	Insecticides	Other
D002992	Clofenapate	Antilipemic Agents	Metabolic/Gastrointestinal
C104182	LE 135	Heterocyclic Compounds, 3-Ring	Other
D017975	Ruthenium Compounds	Ruthenium Compounds	Other
D014222	Triamcinolone Acetonide	Hormones, Hormone Substitutes, and Hormone Antagonists	Endocrine/Reproductive
D002807	Chondroitin	null	Other
D004456	Echothiophate Iodide	Neurotransmitter Agents	Neurologic/Psychiatric
C446402	ovalbumin-alum	null	Other
C014643	lipopeptidophosphoglycan	Peptides	Other
C049347	fasudil	Cardiovascular Agents	Cardiovascular
C415909	lysylglutamic acid	null	Other
D008094	Lithium	Elements	Other
anemia	hematological	hematological	Hematologic
C006680	baicalein	Hormones, Hormone Substitutes, and Hormone Antagonists	Endocrine/Reproductive
C075750	8-epi-prostaglandin F2alpha	Cardiovascular Agents	Cardiovascular
psoriasis	immune	immune	Immunologic
D018350	alpha-Amino-3-hydroxy-5-methyl-4-isoxazolepropionic Acid	Neurotransmitter Agents	Neurologic/Psychiatric
neurological disorders	neuro	neuro	Neurologic/Psychiatric
C475504	4-biphenylaldehyde	Aldehydes	Other
C065179	atorvastatin	Antilipemic Agents	Metabolic/Gastrointestinal
C003135	phoxim	Neurotransmitter Agents	Neurologic/Psychiatric
C013026	hydratropic aldehyde	Aldehydes	Other
D005944	Glucosamine	Hormones, Hormone Substitutes, and Hormone Antagonists	Endocrine/Reproductive
obsessive compulsive disorder	psychiatric	psychiatric	Neurologic/Psychiatric
D005442	Flumazenil	Neurotransmitter Agents	Neurologic/Psychiatric
D015032	Zinc	Growth Substances	Other
C000541	cyclopamine	Teratogen	Endocrine/Reproductive
C410870	1,2,4-trihydroxy-9,10-anthracenedione	Polycyclic Hydrocarbons, Aromatic	Other
reproductive dysfunction	endocrine	endocrine	Endocrine/Reproductive
C425931	GW 501516	null	Other
C415326	phenoxyacetic acid	Carboxylic Acids	Other
C012776	biphenylylacetic acid	Peripheral Nervous System Agents	Neurologic/Psychiatric
D020280	Sertraline	Neurotransmitter Agents	Neurologic/Psychiatric
D020025	Peroxisome Proliferators	Noxae	Other
C075597	Dendroaspis natriuretic peptide	Toxins, Biological	Other
allergy	immune	immune	Immunologic
D016590	Aphidicolin	Anti-Infective Agents	Immunologic
D000497	Alloys	null	Other
C015153	1,2-dilauroylphosphatidylcholine	Membrane Lipids	Other
D013973	Protirelin	Hormones, Hormone Substitutes, and Hormone Antagonists	Endocrine/Reproductive
C047675	1,3-dichloroacetone	Ketones	Other
C085754	5-(dimethylamino)-N-(3,4-dimethyl-5-isoxazolyl)-1-naphthalenesulfonamide	Cardiovascular Agents	Cardiovascular
C042763	olive oil	Oils	Other
left ventricular hypertrophy	cardiovascular	cardiovascular	Cardiovascular
C023666	pyridine	Heterocyclic Compounds, 1-Ring	Other
D002955	Leucovorin	null	Other
C103016	antalarmin	Proteins	Other
D010457	Peptidoglycan	Peptides	Other
aggression	psychiatric	psychiatric	Neurologic/Psychiatric
C026223	lysophosphatidylglycerol	Membrane Lipids	Other
D018038	Sodium Selenite	Sodium Compounds	Other
D005227	Fatty Acids	Fatty Acids	Other
D019695	Glycyrrhizic Acid	Peripheral Nervous System Agents	Neurologic/Psychiatric
C020922	4-O-methyl-12-O-tetradecanoylphorbol 13-acetate	Hydrocarbons	Other
C031390	9-cis-retinal	Pigments, Biological	Other
C038491	allyl sulfide	Protective Agents	Other
D010672	Phenytoin	Central Nervous System Agents	Neurologic/Psychiatric
C052920	trimethylarsine oxide	Arsenicals	Other
C020735	dibutyldichlorotin	Immunosuppressive Agents	Immunologic
D011345	Procetofen	Antilipemic Agents	Metabolic/Gastrointestinal
D004987	Ethers	null	Other
D000535	Aluminum	null	Other
C482239	N-desmethyl eletriptan	Heterocyclic Compounds, 1-Ring	Other
celiac disease	immune	immune	Immunologic
D008315	Malondialdehyde	null	Other
C064719	iberiotoxin	Amino Acids, Peptides, and Proteins	Other
C033716	vitamin E succinate	Protective Agents	Other
immune markers	immune	immune	Immunologic
neural tube defects	developmental	developmental	Endocrine/Reproductive
D010755	Phosphoric Acid Esters	Organophosphorus Compounds	Other
C401835	valerylsalicylate	null	Other
D003622	Dapsone	Anti-Infective Agents	Immunologic
C019273	2,2-bis(4-glycidyloxyphenyl)propane	Carcinogens	Neoplastic
D003520	Cyclophosphamide	Mutagens	Neoplastic
C050571	3-nitrobenzaldehyde	Aldehydes	Other
anxiety disorder	psychiatric	psychiatric	Neurologic/Psychiatric
C073050	9-anthraldehyde	Polycyclic Hydrocarbons, Aromatic	Other
C069206	alpha helical corticotropin-releasing hormone	Hormones, Hormone Substitutes, and Hormone Antagonists	Endocrine/Reproductive
D004132	Diflubenzuron	null	Other
C117155	tetracycline CMT-3	Polycyclic Hydrocarbons, Aromatic	Other
C101426	sildenafil	Cardiovascular Agents	Cardiovascular
D005978	Glutathione	Peptides	Other
D000806	Angiotensin-Converting Enzyme Inhibitors	Cardiovascular Agents	Cardiovascular
C114624	LY 341495	Neurotransmitter Agents	Neurologic/Psychiatric
D010590	Phalloidine	null	Other
vision problems	other	other	Other
C025430	LY 117018	Hormones, Hormone Substitutes, and Hormone Antagonists	Endocrine/Reproductive
D003637	DEAE-Dextran	null	Other
mood disorders	psychiatric	psychiatric	Neurologic/Psychiatric
D019301	Oleic Acid	Fatty Acids	Other
C439829	N-(3-chloro-7-indolyl)-1,4-benzenedisulphonamide	Amides	Other
pemphigus	immune	immune	Immunologic
D013448	Sulfobromophthalein	Coloring Agents	Other
C451920	inositol-1,3,4,5,6-pentakisphosphate	null	Other
D009074	MSH	Hormones, Hormone Substitutes, and Hormone Antagonists	Endocrine/Reproductive
D006581	Hexachlorobenzene	null	Other
D000931	Antidotes	Protective Agents	Other
Crohns disease	immune	immune	Immunologic
D009637	Nordihydroguaiaretic Acid	Protective Agents	Other
C096064	actein	Glycosides	Other
arthritis	immune	immune	Immunologic
D008054	Lipid Peroxides	Lipid Peroxides	Other
D011284	Pregnenolone	Hormones, Hormone Substitutes, and Hormone Antagonists	Endocrine/Reproductive
emphysema	respiratory	respiratory	Pulmonary
C108732	methyl-beta-cyclodextrin	Polysaccharides	Other
C430647	monocyte locomotion inhibitory factor	Peptides	Other
C039993	loxtidine	Neurotransmitter Agents	Neurologic/Psychiatric
C008161	ioxynil	Nitriles	Other
D004145	Diosmin	null	Other
D007660	Ketoprofen	Peripheral Nervous System Agents	Neurologic/Psychiatric
D015742	Propofol	Central Nervous System Depressants	Neurologic/Psychiatric
C038044	baicalin	Anti-Infective Agents	Immunologic
C450639	Pyrrolo(2,3-d)pyrimidine	Heterocyclic Compounds, 1-Ring	Other
D010658	Phenylglyoxal	Enzyme Inhibitors	Other
C108475	NK 104	Enzyme Inhibitors	Other
C483680	5-(3-(3-(4-phenoxy-2-propylphenoxy)propoxy)phenyl)-2,4-thiazolidinedione	Antilipemic Agents	Metabolic/Gastrointestinal
D014108	Tosylphenylalanyl Chloromethyl Ketone	Alkylating Agents	Neoplastic
D004155	Diphenhydramine	Central Nervous System Depressants	Neurologic/Psychiatric
C004189	BGH	Cardiovascular Agents	Cardiovascular
D014560	Urocanic Acid	Heterocyclic Compounds, 1-Ring	Other
D002129	Calcium Oxalate	Carboxylic Acids	Other
D015118	Eicosapentaenoic Acid	Fats	Other
D020888	Vigabatrin	Neurotransmitter Agents	Neurologic/Psychiatric
C463759	codonoposide	Glycosides	Other
C121905	micafungin	Anti-Infective Agents	Immunologic
transplant rejection	immune	immune	Immunologic
D005372	Filipin	Anti-Infective Agents	Immunologic
D000666	Amphotericin B	Anti-Infective Agents	Immunologic
D003894	Deamino Arginine Vasopressin	Hematologic Agents	Hematologic
D008614	Meperidine	Central Nervous System Agents	Neurologic/Psychiatric
D010795	Phthalic Acids	Carboxylic Acids	Other
C029743	alpha-ketoglutaric acid	Carboxylic Acids	Other
D013395	Sucrose	Sweetening Agents	Other
C024292	4-hydroxybenzophenone	Ketones	Other
asthma	immune	immune	Immunologic
C468753	isobavachin	null	Other
D010433	Pentylenetetrazole	Neurotransmitter Agents	Neurologic/Psychiatric
leukemia, childhood acute lymphoblastic	cancer	cancer	Neoplastic
D014747	Vinblastine	Antineoplastic Agents	Neoplastic
D013006	Growth Hormone	Hormones, Hormone Substitutes, and Hormone Antagonists	Endocrine/Reproductive
Body Mass	metabolic	metabolic	Metabolic/Gastrointestinal
C011889	kavain	Central Nervous System Depressants	Neurologic/Psychiatric
D024505	Tocopherols	Protective Agents	Other
D016729	Leuprolide	Reproductive Control Agents	Endocrine/Reproductive
D010098	Oxycodone	Peripheral Nervous System Agents	Neurologic/Psychiatric
D012293	Rifampin	Anti-Infective Agents	Immunologic
D018698	Glutamic Acid	Amino Acids	Other
D009287	Naphthyridines	null	Other
D001640	Bicuculline	Central Nervous System Stimulants	Neurologic/Psychiatric
C020225	benzohydrol	Hydrocarbons	Other
D019820	Xanthine	null	Other
D024508	Tocotrienols	null	Other
D009388	Neostigmine	Neurotransmitter Agents	Neurologic/Psychiatric
C121565	pifithrin	Heterocyclic Compounds, 1-Ring	Other
D008670	Metals	null	Other
D000963	Antimetabolites	Antimetabolites	Metabolic/Gastrointestinal
D006118	Griseofulvin	Anti-Infective Agents	Immunologic
D006895	Hetastarch	Hematologic Agents	Hematologic
D001664	Biliverdine	null	Other
cervical cancer	cancer	cancer	Neoplastic
D001564	Benzo(a)pyrene	Hydrocarbons	Other
cognitive function	psychiatric	psychiatric	Neurologic/Psychiatric
C040081	1-hydroxymethylmidazolam	Central Nervous System Depressants	Neurologic/Psychiatric
C005465	benzothiazole	Heterocyclic Compounds, 2-Ring	Other
D009270	Naloxone	Central Nervous System Agents	Neurologic/Psychiatric
D000927	Anticonvulsants	Central Nervous System Agents	Neurologic/Psychiatric
C485059	peptide P3	null	Other
C035253	3-phenylpropionic acid	Carboxylic Acids	Other
polycystic ovarian syndrome	endocrine	endocrine	Endocrine/Reproductive
C023600	chromium oxide	Chromium Compounds	Other
C086276	cerivastatin	Antilipemic Agents	Metabolic/Gastrointestinal
D008617	Mephenytoin	Central Nervous System Agents	Neurologic/Psychiatric
C043592	maleimide	Heterocyclic Compounds, 1-Ring	Other
endocrine disorders	endocrine	endocrine	Endocrine/Reproductive
C006426	aflatoxin B1-2,3-oxide	Carcinogens	Neoplastic
D009602	Nitrosamines	Nitroso Compounds	Other
C105726	Ro 48-8071	Ketones	Other
C485706	delta(4)-tibolone	Steroids	Endocrine/Reproductive
C007610	equol	Hormones, Hormone Substitutes, and Hormone Antagonists	Endocrine/Reproductive
D010191	Pancreatic Polypeptide	Hormones, Hormone Substitutes, and Hormone Antagonists	Endocrine/Reproductive
D017964	Itraconazole	Anti-Infective Agents	Immunologic
C059685	N(1),N(11)-diethylnorspermine	Cardiovascular Agents	Cardiovascular
C047368	3-methylquercetin	Heterocyclic Compounds, 2-Ring	Other
C083116	BQ 485	Heterocyclic Compounds, 1-Ring	Other
C009687	wortmannin	Immunologic Factors	Immunologic
C018370	pregnenolone sulfate	Hormones, Hormone Substitutes, and Hormone Antagonists	Endocrine/Reproductive
D009568	Nitrendipine	Cardiovascular Agents	Cardiovascular
C051752	nefazodone	Central Nervous System Agents	Neurologic/Psychiatric
D012451	Safrole	null	Other
D002118	Calcium	null	Other
C024719	4-nitrophenyl	Phenols	Other
D009761	Nystatin	Anti-Infective Agents	Immunologic
C471265	PLD118	Amino Acids	Other
D006037	Glyoxal	null	Other
D008874	Midazolam	Central Nervous System Agents	Neurologic/Psychiatric
C098009	YH 439	Sulfur Compounds	Other
C082032	tocotrienol, alpha	Protective Agents	Other
C011585	ciclopirox	Anti-Infective Agents	Immunologic
D014750	Vincristine	Antineoplastic Agents	Neoplastic
D003065	Coenzyme A	Coenzymes	Other
C024980	2-hydroxyestrone	Antineoplastic Agents	Neoplastic
C105671	fraxetin	Hematologic Agents	Hematologic
D006533	Heptachlor	Environmental Pollutants	Other
D013411	Sulfadiazine	Anti-Infective Agents	Immunologic
D013148	Spironolactone	Hormones, Hormone Substitutes, and Hormone Antagonists	Endocrine/Reproductive
C066515	O-(chloroacetylcarbamoyl)fumagillol	Antineoplastic Agents	Neoplastic
C119222	phorbol-12-myristate	null	Other
blood pressure	cardiovascular	cardiovascular	Cardiovascular
diabetes, type I	immune	immune	Immunologic
D009828	Oleanolic Acid	null	Other
C086566	glycitein	Hormones, Hormone Substitutes, and Hormone Antagonists	Endocrine/Reproductive
D037361	Adenylate Cyclase Toxin	Toxins, Biological	Other
C457499	2-chloro-5-nitrobenzanilide	Amides	Other
C095591	chan su	Steroids	Endocrine/Reproductive
D013213	Starch	Polysaccharides	Other
C015392	3-nitropropionic acid	Cardiovascular Agents	Cardiovascular
C035976	2,4,2',4'-tetrachlorobiphenyl	Hydrocarbons	Other
C037740	N,N'-bis(2-hydroxybenzyl)ethylenediamine-N,N'-diacetic acid	Chelating Agents	Other
Bipolar Affective Disorder	psychiatric	psychiatric	Neurologic/Psychiatric
hypertension	cardiovascular	cardiovascular	Cardiovascular
C111464	isocytisoside	null	Other
C054409	butachlor	Carcinogens	Neoplastic
C487049	BXL628	Bone Density Conservation Agents	Endocrine/Reproductive
C054871	ioversol	null	Other
D009638	Norepinephrine	Neurotransmitter Agents	Neurologic/Psychiatric
brain cancer	cancer	cancer	Neoplastic
C423917	MG 262	Boron Compounds	Other
D002599	Chalcone	null	Other
D016642	Bupropion	Central Nervous System Depressants	Neurologic/Psychiatric
D011509	Proteoglycans	null	Other
D002734	Chlorophyll	Heterocyclic Compounds, 1-Ring	Other
D019803	Glutathione Disulfide	Peptides	Other
C430898	AGN 194204	Fatty Acids	Other
D019791	Guanidine	Neurotransmitter Agents	Neurologic/Psychiatric
D011134	Polysaccharides	Polysaccharides	Other
C028009	diallyl disulfide	Anticarcinogenic Agents	Neoplastic
C482452	1-(4-(4-(4-((4-(2,4-difluorophenyl)-4-(1H-1,2,4-triazol-1-ylmethyl)-1,3-dioxolan-2-yl)methoxy)phenyl)piperazin-1-yl)phenyl)-3-(1-methylethyl)-2-imidazolidinone	Heterocyclic Compounds, 1-Ring	Other
heart rate	cardiovascular	cardiovascular	Cardiovascular
C004541	biochanin A	Hormones, Hormone Substitutes, and Hormone Antagonists	Endocrine/Reproductive
C013706	big gastrin	Gastrointestinal Agents	Metabolic/Gastrointestinal
D009599	Nitroprusside	Cardiovascular Agents	Cardiovascular
D000527	Alprostadil	Cardiovascular Agents	Cardiovascular
oral submucous fibrosis	other	other	Other
D007166	Immunosuppressive Agents	Immunologic Factors	Immunologic
C023386	chlorinated dibenzofurans	Air Pollutants	Other
D004801	Eosine Yellowish-(YS)	Specialty Uses of Chemicals	Other
C001870	nonachlor	Pesticides	Other
D003510	Cyclohexanes	null	Other
C005399	9,10-phenanthrenequinone	Mutagens	Neoplastic
C066304	sertindole	Central Nervous System Depressants	Neurologic/Psychiatric
C052342	topiramate	Central Nervous System Agents	Neurologic/Psychiatric
C025004	estradiol-17 beta-3-methyl ether	Hormones, Hormone Substitutes, and Hormone Antagonists	Endocrine/Reproductive
C492909	1,1-bis(3'-indolyl)-1-(4-trifluoromethylphenyl)methane	Heterocyclic Compounds, 2-Ring	Other
D010400	Penicillin G	Anti-Infective Agents	Immunologic
C017725	stearoyl-coenzyme A	Coenzymes	Other
D011078	Polychlorinated Biphenyls	Environmental Pollutants	Other
D012982	Sodium, Dietary	Sodium Compounds	Other
C071192	entacapone	Central Nervous System Agents	Neurologic/Psychiatric
D037742	Nanotubes, Carbon	Elements	Other
C047681	pranlukast	Respiratory System Agents	Pulmonary
D007454	Iodides	null	Other
C025589	ochratoxin A	Cardiovascular Agents	Cardiovascular
D011736	Pyridoxine	Growth Substances	Other
C432165	anthra(1,9-cd)pyrazol-6(2H)-one	Polycyclic Hydrocarbons, Aromatic	Other
C105905	D 21266	Amines	Other
D015097	3-Mercaptopropionic Acid	Herbicides	Other
D010833	Phytic Acid	Sugar Alcohols	Other
D013827	Thiabendazole	Anti-Infective Agents	Immunologic
D006062	Gonadotropins	Hormones, Hormone Substitutes, and Hormone Antagonists	Endocrine/Reproductive
C081306	N,N-di-n-hexyl-2-(4-fluorophenyl)indole-3-acetamide	Heterocyclic Compounds, 2-Ring	Other
D013426	Sulfaphenazole	Anti-Infective Agents	Immunologic
D008358	Mannose	null	Other
C115711	PD 173074	Antineoplastic Agents	Neoplastic
C056599	icariin	Heterocyclic Compounds, 2-Ring	Other
D005230	Fatty Acids, Nonesterified	Fatty Acids	Other
D001905	Botulinum Toxins	Central Nervous System Agents	Neurologic/Psychiatric
D013752	Tetracycline	Anti-Infective Agents	Immunologic
D000588	Amines	Amines	Other
D015736	Felodipine	Cardiovascular Agents	Cardiovascular
C081159	secretoneurin	Amino Acids, Peptides, and Proteins	Other
C013067	4-iodoaniline	Aniline Compounds	Other
C057085	IS 35	Alkaloids	Other
C056020	dimethyl fumarate	Immunologic Factors	Immunologic
attention deficit hyperactivity disorder	psychiatric	psychiatric	Neurologic/Psychiatric
D002164	Camphor	Anti-Infective Agents	Immunologic
C045880	methanesulfonic acid	Hydrocarbons	Other
C016371	lonidamine	Antineoplastic Agents	Neoplastic
cholelithiasis	other	other	Other
C113044	LU 224332	Fatty Acids	Other
C064758	Ro 31-8220	Hematologic Agents	Hematologic
D018977	Micronutrients	Growth Substances	Other
D005672	Fusidic Acid	Anti-Infective Agents	Immunologic
D017886	Durapatite	Biocompatible Materials	Other
D002101	Cacodylic Acid	Herbicides	Other
C105430	benzofuran	null	Other
D003917	Dextrorphan	Neuroprotective Agents	Neurologic/Psychiatric
C052488	ethyl 2-(4-chlorophenyl)-5-(2-furyl)-4-oxzoleacetate	Heterocyclic Compounds, 1-Ring	Other
C106479	di-n-propylphthalate	null	Other
epilepsy	neuro	neuro	Neurologic/Psychiatric
D015735	Mifepristone	Reproductive Control Agents	Endocrine/Reproductive
metabolic syndrome	metabolic	metabolic	Metabolic/Gastrointestinal
C488623	cis-bis(3-aminoflavone)dichloroplatinum(II)	null	Other
C416282	BAY 11-7085	Nitriles	Other
C106250	tyrphostin AG 1296	Antineoplastic Agents	Neoplastic
D010862	Pilocarpine	Peripheral Nervous System Agents	Neurologic/Psychiatric
D007069	Ifosfamide	Alkylating Agents	Neoplastic
D000838	Anions	null	Other
C027235	gallium nitrate	Antineoplastic Agents	Neoplastic
D006016	Glycolates	Carboxylic Acids	Other
D012603	Scopoletin	Heterocyclic Compounds, 2-Ring	Other
D010712	Phosphatidic Acids	Membrane Lipids	Other
C017180	decamethrin	Pesticides	Other
D010111	Oxymorphone	Peripheral Nervous System Agents	Neurologic/Psychiatric
D009498	Neurotoxins	Neurotoxins	Neurologic/Psychiatric
C093788	epothilone B	Antineoplastic Agents	Neoplastic
cholangitis, sclerosing	immune	immune	Immunologic
D008926	Plicamycin	Antineoplastic Agents	Neoplastic
hearing loss	other	other	Other
C049947	tirapazamine	Antineoplastic Agents	Neoplastic
D008691	Methadone	Central Nervous System Agents	Neurologic/Psychiatric
myocardial infarction	cardiovascular	cardiovascular	Cardiovascular
D000809	Angiotensins	Cardiovascular Agents	Cardiovascular
D006877	Hydroxamic Acids	null	Other
D008901	Mineralocorticoids	Hormones, Hormone Substitutes, and Hormone Antagonists	Endocrine/Reproductive
C073892	N-hydroxysuccinimidyl digoxigenin-3-O-methylcarbonyl-epsilon-aminocaproate	Heterocyclic Compounds, 1-Ring	Other
C025485	rosaniline	Amines	Other
D009921	Orciprenaline	Neurotransmitter Agents	Neurologic/Psychiatric
D016190	Carboplatin	Antineoplastic Agents	Neoplastic
D007980	Levodopa	Neurotransmitter Agents	Neurologic/Psychiatric
stroke	cardiovascular	cardiovascular	Cardiovascular
D012243	Rhodopsin	null	Other
C473073	2',7'-bis-(carboxypropyl)-5(6)-carboxyfluorescein	null	Other
ulcerative colitis	immune	immune	Immunologic
C012606	4-vinyl-1-cyclohexene dioxide	Carcinogens	Neoplastic
C072551	HS 142-1	Polysaccharides	Other
D008999	Monocrotophos	Mutagens	Neoplastic
D009844	Oligosaccharides	null	Other
C000360	caproamide	Amides	Other
C104416	astressin	Protective Agents	Other
D013739	Testosterone	Hormones, Hormone Substitutes, and Hormone Antagonists	Endocrine/Reproductive
D016559	Tacrolimus	Immunologic Factors	Immunologic
D005840	Gentian Violet	Anti-Infective Agents	Immunologic
C034890	1,4-dihydroxyanthraquinone	Polycyclic Hydrocarbons, Aromatic	Other
C029876	benzidine	null	Other
D019258	Saquinavir	Anti-Infective Agents	Immunologic
hepatitis C	immune	immune	Immunologic
D009248	Nadolol	Neurotransmitter Agents	Neurologic/Psychiatric
C105260	4-tert-octylphenol	null	Other
D006918	Hydroxyurea	Antineoplastic Agents	Neoplastic
D017665	Hydroxyl Radical	Oxidants	Other
tuberculosis	immune	immune	Immunologic
D015759	Ionomycin	Membrane Transport Modulators	Other
C495910	ramelteon	null	Other
C067527	aluminum maltolate	Organometallic Compounds	Other
C027387	di-n-hexyl phthalate	Carboxylic Acids	Other
C070840	licochalcone A	Heterocyclic Compounds, 2-Ring	Other
D019812	Heparan Sulfate Proteoglycan	Proteins	Other
C440054	4-demethyl-picropodophyllotoxin 7'-O-glucopyranoside	Glycosides	Other
C417521	SB 216763	Heterocyclic Compounds, 2-Ring	Other
C011730	clay	Aluminum Silicates	Other
C482899	CYC 202	Antineoplastic Agents	Neoplastic
D009853	Omeprazole	Gastrointestinal Agents	Metabolic/Gastrointestinal
C084012	1,1-diethyl-2-hydroxy-2-nitrosohydrazine	Cardiovascular Agents	Cardiovascular
D004970	Estrone	Hormones, Hormone Substitutes, and Hormone Antagonists	Endocrine/Reproductive
D001553	Benzbromarone	null	Other
D000493	Allopurinol	Antirheumatic Agents	Immunologic
D008713	Methimazole	Hormones, Hormone Substitutes, and Hormone Antagonists	Endocrine/Reproductive
C106276	sitaxsentan	null	Other
diabetic retinopathy	other	other	Other
C018222	azosemid	Natriuretic Agents	Other
C005984	5-methyltetrahydrofolate	Coenzymes	Other
D002066	Busulfan	Alkylating Agents	Neoplastic
D001710	Biotin	Growth Substances	Other
C005435	phenylmethylpyrazolone	Protective Agents	Other
D010423	Pentazocine	Central Nervous System Depressants	Neurologic/Psychiatric
D010479	Pergolide	Neurotransmitter Agents	Neurologic/Psychiatric
D008743	Methyl Parathion	Neurotransmitter Agents	Neurologic/Psychiatric
D047310	Apigenin	Heterocyclic Compounds, 2-Ring	Other
C003898	2-anisidine	Amines	Other
D012739	Gonadal Steroid Hormones	Hormones, Hormone Substitutes, and Hormone Antagonists	Endocrine/Reproductive
C042291	4-ethylphenol	Phenols	Other
C027186	albendazole sulfoxide	Anti-Infective Agents	Immunologic
C423915	T 0901317	Amides	Other
D008801	Mexiletine	Cardiovascular Agents	Cardiovascular
D014284	Triiodothyronine	Hormones, Hormone Substitutes, and Hormone Antagonists	Endocrine/Reproductive
C007517	diphenyleneiodonium	Hypoglycemic Agents	Metabolic/Gastrointestinal
D005459	Fluorides	null	Other
C122062	NSC 674495	null	Other
D008985	Monensin	Anti-Infective Agents	Immunologic
C450146	1-cyclohexyl-3-dodecylurea	null	Other
C009196	safrole oxide	Food Additives	Other
D009277	Nandrolone	Hormones, Hormone Substitutes, and Hormone Antagonists	Endocrine/Reproductive
D007654	Ketoconazole	Anti-Infective Agents	Immunologic
prostate cancer	cancer	cancer	Neoplastic
C049864	ginsenoside Re	Hydrocarbons	Other
C071927	perlecan	null	Other
D002245	Carbon Dioxide	null	Other
D008063	Thioctic Acid	Antioxidants	Other
D010938	Plant Oils	null	Other
D014293	Trimethadione	Central Nervous System Agents	Neurologic/Psychiatric
D001514	Bee Venoms	Venoms	Other
D014230	Triazoles	Heterocyclic Compounds, 1-Ring	Other
D005492	Folic Acid	Growth Substances	Other
C418962	prednisolone 21-((4'-nitrooxymethyl)benzoate)	Steroids	Endocrine/Reproductive
D018943	Anthracyclines	Polycyclic Hydrocarbons, Aromatic	Other
C055818	d,d-T80-prallethrin	Pesticides	Other
D019888	Nelfinavir	Anti-Infective Agents	Immunologic
D012450	Safflower Oil	Biological Products	Other
C482240	(2R,3S)-6,6,6-trifluoro-3-(formyl(hydroxy)amino)-2-isobutyl-N-((1S,2R)-2-methoxy-1-((1,3-thiazol-2-ylamino)carbonyl)propyl)hexanamide	Heterocyclic Compounds, 1-Ring	Other
C120148	SIB 1893	null	Other
D014280	Triglycerides	Glycerides	Other
cirrhosis	other	other	Other
C081002	adrenomedullin	Cardiovascular Agents	Cardiovascular
D000577	Amides	null	Other
D004061	Diflunisal	Peripheral Nervous System Agents	Neurologic/Psychiatric
D009943	Organophosphorus Compounds	Organophosphorus Compounds	Other
C477639	SU 10944	null	Other
D016291	Dizocilpine Maleate	Protective Agents	Other
D001241	Aspirin	Peripheral Nervous System Agents	Neurologic/Psychiatric
D015242	Ofloxacin	Anti-Infective Agents	Immunologic
C007834	genipin	Gastrointestinal Agents	Metabolic/Gastrointestinal
atrial fibrillation	cardiovascular	cardiovascular	Cardiovascular
D007476	Ionophores	Anti-Infective Agents	Immunologic
C462031	6-(1,1-dimethylallyl)naringenin	Heterocyclic Compounds, 2-Ring	Other
C099327	4-propylphenol	Phenols	Other
C412715	tetramethylrosamine	null	Other
C073829	Bupleuran 2IIc	Polysaccharides	Other
D017378	Quinolinic Acid	Heterocyclic Compounds, 1-Ring	Other
C013478	7H-dibenzo(c,g)carbazole	Carcinogens	Neoplastic
C026486	1,2,5,6-dibenzanthracene	Carcinogens	Neoplastic
D024504	gamma-Tocopherol	Protective Agents	Other
D018492	Dopamine Antagonists	Neurotransmitter Agents	Neurologic/Psychiatric
D014217	Troleandomycin	Anti-Infective Agents	Immunologic
C004762	2,4-dichlorophenol	Anti-Infective Agents	Immunologic
C006418	adrenocorticotropin zinc	Hormones, Hormone Substitutes, and Hormone Antagonists	Endocrine/Reproductive
C032881	lysophosphatidic acid	Lipids	Other
cardiomyopathy	cardiovascular	cardiovascular	Cardiovascular
D010702	Phorate	Neurotransmitter Agents	Neurologic/Psychiatric
C464444	dehydroxymethylepoxyquinomicin	Amides	Other
D011188	Potassium	Elements	Other
D004997	Ethinyl Estradiol	Hormones, Hormone Substitutes, and Hormone Antagonists	Endocrine/Reproductive
D002482	Cellulose	Polysaccharides	Other
D010406	Penicillins	Anti-Infective Agents	Immunologic
C402365	R 848	null	Other
D011433	Propranolol	Cardiovascular Agents	Cardiovascular
C426063	vardenafil	Cardiovascular Agents	Cardiovascular
D015644	Miocamycin	Anti-Infective Agents	Immunologic
D017135	Desogestrel	Reproductive Control Agents	Endocrine/Reproductive
menopause	endocrine	endocrine	Endocrine/Reproductive
C034554	16 alpha-bromo-17 beta-estradiol	Hormones, Hormone Substitutes, and Hormone Antagonists	Endocrine/Reproductive
D013974	Thyroxine	Hormones, Hormone Substitutes, and Hormone Antagonists	Endocrine/Reproductive
D009529	Nicardipine	Respiratory System Agents	Pulmonary
C023617	pregna-4,17-diene-3,16-dione	Steroids	Endocrine/Reproductive
C006463	allyl alcohol	Alcohols	Other
D006923	Hymecromone	Peripheral Nervous System Agents	Neurologic/Psychiatric
D005411	Flame Retardants	null	Other
HTLV-1 infection	immune	immune	Immunologic
D013844	Thiazoles	Heterocyclic Compounds, 1-Ring	Other
D008070	Lipopolysaccharides	Antigens	Immunologic
D006416	Hematoxylin	Coloring Agents	Other
D013849	Thimerosal	Anti-Infective Agents	Immunologic
dermatitis, atopic	immune	immune	Immunologic
D007093	Imidazoles	null	Other
C422923	rosuvastatin	Antilipemic Agents	Metabolic/Gastrointestinal
C083174	erionite	Aluminum Compounds	Other
D009840	Oligomycins	Anti-Infective Agents	Immunologic
D004845	Epitestosterone	Hormones, Hormone Substitutes, and Hormone Antagonists	Endocrine/Reproductive
C024286	3,3'-dioctadecylindocarbocyanine	Coloring Agents	Other
C004554	2,4,6-tribromophenol	Phenols	Other
C497778	R-130823	null	Other
C042881	1-ethynylpyrene	Polycyclic Hydrocarbons, Aromatic	Other
C007095	cobaltiprotoporphyrin	Pigments, Biological	Other
C402363	1-(1-propynyl)pyrene	null	Other
C026209	oltipraz	Anti-Infective Agents	Immunologic
C006757	4-biphenylamine	Carcinogens	Neoplastic
D019856	Ethanolamine	null	Other
C059555	O-(glucuronic acid 2-sulfate)-(1--3)-O-(2,5)-andydrotalitol 6-sulfate	Polysaccharides	Other
C118525	2,2',6,6'-tetrachlorobiphenyl	Hydrocarbons	Other
C401859	CCI 779	Antineoplastic Agents	Neoplastic
D006065	Gonadotropins, Pituitary	Reproductive Control Agents	Endocrine/Reproductive
Alzheimer`s disease	psychiatric	psychiatric	Neurologic/Psychiatric
C118580	octylmethoxycinnamate	Radiation-Protective Agents	Neoplastic
C480030	4-(3-(1-adamantyl)-4-hydroxyphenyl)-3-chlorocinnamic acid	Carboxylic Acids	Other
C110652	beta-apo-8'-carotenal	null	Other
D017035	Pravastatin	Antilipemic Agents	Metabolic/Gastrointestinal
C088674	dibromoacetic acid	Carboxylic Acids	Other
C043265	tazobactam	Enzyme Inhibitors	Other
D037101	Luteinizing Hormone, beta Subunit	Hormones, Hormone Substitutes, and Hormone Antagonists	Endocrine/Reproductive
gastric cancer	cancer	cancer	Neoplastic
diabetes, type II	metabolic	metabolic	Metabolic/Gastrointestinal
C120481	ciclesonide	Anti-Allergic Agents	Immunologic
C103469	polysialyl neural cell adhesion molecule	Carboxylic Acids	Other
D003035	Cobalt	null	Other
D011803	Quinine	Peripheral Nervous System Agents	Neurologic/Psychiatric
longevity	other	other	Other
D014196	Trazodone	Central Nervous System Depressants	Neurologic/Psychiatric
D045162	Thiazolidinediones	null	Other
D012428	Ruthenium	Elements	Other
D010419	Pentamidine	Anti-Infective Agents	Immunologic
D004008	Diclofenac	Peripheral Nervous System Agents	Neurologic/Psychiatric
C032854	leupeptin	Enzyme Inhibitors	Other
C012258	compactin	Antilipemic Agents	Metabolic/Gastrointestinal
D002569	Cerulenin	Anti-Infective Agents	Immunologic
D016572	Cyclosporine	Immunologic Factors	Immunologic
D004050	Ditiocarb	Immunologic Factors	Immunologic
C023808	rifamycin SV	Antirheumatic Agents	Immunologic
D010171	Palmitoyl Coenzyme A	Coenzymes	Other
C480612	4-dimethylamino-N-(4-(2-hydroxycarbamoylvinyl)benzyl)benzamide	Amines	Other
D004394	Dydrogesterone	null	Other
C067883	dihydroethidium	Neurotransmitter Agents	Neurologic/Psychiatric
D010693	Phloretin	Ketones	Other
D009487	Neurotransmitters	Neurotransmitter Agents	Neurologic/Psychiatric
C467894	ambrisentan	Respiratory Tract Diseases	Pulmonary
C085911	2-(4-morpholinyl)-8-phenyl-4H-1-benzopyran-4-one	Enzyme Inhibitors	Other
C400278	erlotinib	null	Other
smoking	substance abuse	substance abuse	Neurologic/Psychiatric
D001615	beta-Endorphin	Hormones, Hormone Substitutes, and Hormone Antagonists	Endocrine/Reproductive
D005999	Glycochenodeoxycholic Acid	Detergents	Other
D000925	Anticoagulants	Hematologic Agents	Hematologic
D008942	Mitoxantrone	Peripheral Nervous System Agents	Neurologic/Psychiatric
C034192	ellipticine	Antineoplastic Agents	Neoplastic
C013786	A73025	Carbohydrates	Other
C057748	decorin	Amino Acids, Peptides, and Proteins	Other
C069741	norcantharidin	Heterocyclic Compounds, 2-Ring	Other
C018997	lymphotactin	Cytokines	Immunologic
D001194	Asbestos	Carcinogens	Neoplastic
D014859	Warfarin	Hematologic Agents	Hematologic
D004961	Estramustine	Alkylating Agents	Neoplastic
D005905	Glyburide	Antidiabetic Agents	Metabolic/Gastrointestinal
C068244	xanthoangelol	Heterocyclic Compounds, 2-Ring	Other
Obesity	metabolic	metabolic	Metabolic/Gastrointestinal
bone disorders	osteo	osteo	Other
D015725	Fluconazole	Anti-Infective Agents	Immunologic
C475587	olomoucine II	Proteins	Other
D015946	Ethylene Dibromide	Hydrocarbons	Other
Inflammatory Bowel Disease	immune	immune	Immunologic
D002753	Chlorzoxazone	Peripheral Nervous System Agents	Neurologic/Psychiatric
Sjogrens syndrome	immune	immune	Immunologic
C005746	sulfoxide	Food Additives	Other
C005223	methyleugenol	Carcinogens	Neoplastic
C447119	bazedoxifene acetate	Hormones, Hormone Substitutes, and Hormone Antagonists	Endocrine/Reproductive
D014641	Vanillic Acid	Phenols	Other
C011991	phytoalexins	Hydrocarbons	Other
C045089	corticotropin releasing hormone (9-41)	Hormones, Hormone Substitutes, and Hormone Antagonists	Endocrine/Reproductive
C410959	Z 338	Amides	Other
myasthenia gravis	immune	immune	Immunologic
C082398	2-S-glutathionylcaffeic acid	Carboxylic Acids	Other
malaria	immune	immune	Immunologic
C080828	5-oxo-6,8,11,14-eicosatetraenoic acid	Fatty Acids	Other
D002715	Chlormadinone Acetate	Hormones, Hormone Substitutes, and Hormone Antagonists	Endocrine/Reproductive
C036010	4,4'-dibenzamido-2,2'-stilbenedisulfonic acid	Hydrocarbons	Other
Tourette syndrome	psychiatric	psychiatric	Neurologic/Psychiatric
D005708	Gallium	null	Other
D020030	Nitric Oxide Donors	Cardiovascular Agents	Cardiovascular
C040118	CHR 8	Organic Chemicals	Other
C108729	3,4-dihydro-5-(4-(1-piperidinyl)butoxy)-1(2H)-isoquinolinone	null	Other
D007649	Ketamine	Central Nervous System Agents	Neurologic/Psychiatric
C078901	4-hydroxychlorpropham	Carboxylic Acids	Other
D015739	Nocodazole	Antineoplastic Agents	Neoplastic
triglycerides	metabolic	metabolic	Metabolic/Gastrointestinal
D009481	Neurophysins	null	Other
D013481	Superoxides	Oxidants	Other
D011374	Progesterone	Hormones, Hormone Substitutes, and Hormone Antagonists	Endocrine/Reproductive
C014707	nitrosobenzylmethylamine	Carcinogens	Neoplastic
C007619	eriodictyol	Heterocyclic Compounds, 2-Ring	Other
D014807	Vitamin D	Bone Density Conservation Agents	Endocrine/Reproductive
D002131	Calcium Pyrophosphate	null	Other
testicular cancer	cancer	cancer	Neoplastic
D037201	Follicle Stimulating Hormone, beta Subunit	Hormones, Hormone Substitutes, and Hormone Antagonists	Endocrine/Reproductive
pregnancy loss	other	other	Endocrine/Reproductive
C016517	indole-3-carbinol	Antineoplastic Agents	Neoplastic
C098751	AN 204	null	Other
D015057	1-Naphthylamine	Carcinogens	Neoplastic
D014223	Triamterene	Natriuretic Agents	Other
D010882	Piperonyl Butoxide	Pesticides	Other
C038939	3-(4'-methylbenzylidene)camphor	Radiation-Protective Agents	Neoplastic
C093230	fexofenadine	Anti-Allergic Agents	Immunologic
C005273	naringenin	Hormones, Hormone Substitutes, and Hormone Antagonists	Endocrine/Reproductive
C048220	paxilline	Cardiovascular Agents	Cardiovascular
D015474	Isotretinoin	Pigments, Biological	Other
C037431	phthalimide	null	Other
C011164	amentoflavone	Heterocyclic Compounds, 2-Ring	Other
C031071	decanoic acid	Anti-Infective Agents	Immunologic
D005000	Ethionamide	Anti-Infective Agents	Immunologic
D016718	Arachidonic Acid	Fatty Acids	Other
C026828	5 alpha-androst-16-en-3 beta-ol	Steroids	Endocrine/Reproductive
D003369	Cottonseed Oil	null	Other
C067311	docetaxel	Antineoplastic Agents	Neoplastic
C408047	1,25(OH)2-16-ene-23-yne-26,27-hexafluoro-19-nor-D3	Steroids	Endocrine/Reproductive
C420218	acetyl-leucyl-glutamyl-histidyl-aspartal	null	Other
C015304	isopimpinellin	Heterocyclic Compounds, 2-Ring	Other
D020719	Glucuronides	null	Other
C402769	tipifarnib	Antineoplastic Agents	Neoplastic
C098123	3,3-bis(trifluoromethyl)bicyclo(2.2.1)heptane-2,2-dicarbonitrile	null	Other
C029992	proenkephalin	Peptides	Other
D013988	Ticlopidine	Cardiovascular Agents	Cardiovascular
diabetes, gestational	immune	immune	Immunologic
D012822	Silicon Dioxide	null	Other
C023482	estradiol dipropionate	Hormones, Hormone Substitutes, and Hormone Antagonists	Endocrine/Reproductive
C051460	tridiphane	Ethers	Other
C002003	bentazone	null	Other
D007004	Hypoglycemic Agents	Antidiabetic Agents	Metabolic/Gastrointestinal
D000255	Adenosine Triphosphate	null	Other
C031760	thiocyanate	Cyanates	Other
C483031	fucoxanthinol	null	Other
D006997	Hypochlorous Acid	Hypnotics and Sedatives	Neurologic/Psychiatric
C112317	S-methyl-N,N-diethyldithiocarbamate sulfine	Immunologic Factors	Immunologic
D010087	Oxides	null	Other
C107882	dihydromethysticin	Heterocyclic Compounds, 1-Ring	Other
C033541	afloqualone	Peripheral Nervous System Agents	Neurologic/Psychiatric
C053085	1-methylxanthine	Heterocyclic Compounds, 2-Ring	Other
D009243	NAD	Coenzymes	Other
C029892	cupric chloride	null	Other
C095803	E 3040	Heterocyclic Compounds, 1-Ring	Other
C043100	pyridate	Heterocyclic Compounds, 1-Ring	Other
C079517	M40	null	Other
D002193	Cantharidin	Irritants	Other
C007997	25-hydroxycholesterol	null	Other
D014700	Verapamil	Cardiovascular Agents	Cardiovascular
D008244	Lysophosphatidylcholines	null	Other
D017272	Celiprolol	Neurotransmitter Agents	Neurologic/Psychiatric
D014815	Vitamins	Growth Substances	Other
C038300	methylmethacrylate-methacrylic acid copolymer	null	Other
C489431	4-methylumbelliferone	Peripheral Nervous System Agents	Neurologic/Psychiatric
amyloidosis	immune	immune	Immunologic
C008348	1-menaphthyl sulfate	Polycyclic Hydrocarbons, Aromatic	Other
D004397	Fonofos	Neurotransmitter Agents	Neurologic/Psychiatric
D005707	Gallic Acid	Carboxylic Acids	Other
D003993	Dibutyl Phthalate	Plasticizers	Other
D044966	Anti-Retroviral Agents	Anti-Infective Agents	Immunologic
D004144	Diosgenin	Steroids	Endocrine/Reproductive
C434003	3-(4-methylphenylsulfonyl)-2-propenenitrile	Nitriles	Other
C044919	deferiprone	Chelating Agents	Other
D005182	Flavin-Adenine Dinucleotide	null	Other
D017313	Fenretinide	Antineoplastic Agents	Neoplastic
D002784	Cholesterol	Membrane Lipids	Other
congenital heart anomalies	developmental	developmental	Endocrine/Reproductive
thrombosis	cardiovascular	cardiovascular	Cardiovascular
D047348	Hydrolyzable Tannins	null	Other
gastrointestinal disorders	metabolic	metabolic	Metabolic/Gastrointestinal
C006647	asphalt	Hydrocarbons	Other
C100006	prostaglandin F1	Inflammation Mediators	Immunologic
C025473	sitosterol	Antilipemic Agents	Metabolic/Gastrointestinal
C039060	dihydroquinghaosu	Anti-Infective Agents	Immunologic
D010936	Plant Extracts	Biological Products	Other
D008787	Metoclopramide	Peripheral Nervous System Agents	Neurologic/Psychiatric
D012368	4-(3-Butoxy-4-methoxybenzyl)-2-imidazolidinone	null	Other
D015114	Androstenediol	Hormones, Hormone Substitutes, and Hormone Antagonists	Endocrine/Reproductive
D010464	Perazine	Central Nervous System Depressants	Neurologic/Psychiatric
D000448	Aldicarb	Neurotransmitter Agents	Neurologic/Psychiatric
D001152	Arsenicals	null	Other
C405442	2-methoxyoestrone-3-O-sulphamate	Hormones, Hormone Substitutes, and Hormone Antagonists	Endocrine/Reproductive
D013467	Sulindac	Peripheral Nervous System Agents	Neurologic/Psychiatric
D003022	Clotrimazole	Anti-Infective Agents	Immunologic
C036089	K 351	Cardiovascular Agents	Cardiovascular
C121329	sanglifehrin A	null	Other
D010121	Oxytocin	Hormones, Hormone Substitutes, and Hormone Antagonists	Endocrine/Reproductive
D000735	Androstenedione	Hormones, Hormone Substitutes, and Hormone Antagonists	Endocrine/Reproductive
C407042	plant stanol ester	null	Other
pulmonary fibrosis	respiratory	respiratory	Pulmonary
D000658	Amoxicillin	Anti-Bacterial Agents	Immunologic
D020122	tert-Butylhydroperoxide	Oxidants	Other
C036676	N-nitrosoguvacoline	Nitroso Compounds	Other
D019284	Thapsigargin	Enzyme Inhibitors	Other
D010615	Phenacetin	Central Nervous System Agents	Neurologic/Psychiatric
C017557	nickel subsulfide	Carcinogens	Neoplastic
D002110	Caffeine	Central Nervous System Stimulants	Neurologic/Psychiatric
lung cancer	cancer	cancer	Neoplastic
D013972	Thyrotropin	Hormones, Hormone Substitutes, and Hormone Antagonists	Endocrine/Reproductive
personality traits	psychiatric	psychiatric	Neurologic/Psychiatric
D017367	Serotonin Uptake Inhibitors	Neurotransmitter Agents	Neurologic/Psychiatric
D001599	Berberine	null	Other
D003911	Dextrans	Hematologic Agents	Hematologic
D009543	Nifedipine	Cardiovascular Agents	Cardiovascular
C494531	norhydromorphone	Peripheral Nervous System Agents	Neurologic/Psychiatric
C017341	gamma-glutamylcysteine	Peptides	Other
D011223	Praziquantel	Anti-Infective Agents	Immunologic
D010165	Palladium	null	Other
homocysteine	cardiovascular	cardiovascular	Cardiovascular
C007033	chlortoluron	Pesticides	Other
D018721	Muscarinic Agonists	Neurotransmitter Agents	Neurologic/Psychiatric
D004949	Estazolam	Central Nervous System Depressants	Neurologic/Psychiatric
D009249	NADP	Coenzymes	Other
D013943	Thymol	Anti-Infective Agents	Immunologic
D004072	Digitonin	null	Other
D000214	Acyl Coenzyme A	null	Other
C416531	AN 215	null	Other
C057580	gallocatechol	Heterocyclic Compounds, 2-Ring	Other
D005576	Forskolin	Hydrocarbons	Other
D000639	Amitriptyline	Peripheral Nervous System Agents	Neurologic/Psychiatric
D006846	Hydrocarbons, Halogenated	null	Other
hepatitis B	immune	immune	Immunologic
thromboembolism, venous	cardiovascular	cardiovascular	Cardiovascular
D000082	Acetaminophen	Peripheral Nervous System Agents	Neurologic/Psychiatric
D019207	beta Carotene	Growth Substances	Other
sleep disorders	psychiatric	psychiatric	Neurologic/Psychiatric
D009118	Muscimol	Neurotransmitter Agents	Neurologic/Psychiatric
C009033	5-pregnene-3,20-diol	Hormones, Hormone Substitutes, and Hormone Antagonists	Endocrine/Reproductive
head and neck cancer	cancer	cancer	Neoplastic
C044551	3-(thymin-1'-yl)-2-propenal	Heterocyclic Compounds, 1-Ring	Other
D009201	Myocardial Depressant Factor	Peptides	Other
D000096	Acetone	Solvents	Other
depression	psychiatric	psychiatric	Neurologic/Psychiatric
D015936	Complement 5a	Immunologic Factors	Immunologic
D016877	Oxidants	Oxidants	Other
kawasaki disease	immune	immune	Immunologic
C497103	SK-7041	Amides	Other
D000468	Alkalies	Alkalies	Other
C050016	lipoarabinomannan	Antigens	Immunologic
periodontitis	immune	immune	Immunologic
D011480	Protease Inhibitors	Enzyme Inhibitors	Other
pregnancy complications	other	other	Endocrine/Reproductive
D003630	Daunorubicin	Antineoplastic Agents	Neoplastic
C046839	1,2,3,4,6,7,8-heptachlorodibenzodioxin	Teratogens	Endocrine/Reproductive
C004648	testosterone enanthate	Hormones, Hormone Substitutes, and Hormone Antagonists	Endocrine/Reproductive
C032012	2-hydroxyamino-3-methylimidazolo(4,5-f)quinoline	Heterocyclic Compounds, 1-Ring	Other
C116926	rofecoxib	Anti-Inflammatory Agents	Immunologic
D008095	Lithocholic Acid	Surface-Active Agents	Other
esophageal cancer	cancer	cancer	Neoplastic
C099015	azaspirane	null	Other
D009242	N-Nitrosopyrrolidine	null	Other
D001555	Benzene Derivatives	Hydrocarbons	Other
C003528	5-androstene-3,17-dione	Steroids	Endocrine/Reproductive
D003676	Deferoxamine	null	Other
D047311	Luteolin	Heterocyclic Compounds, 2-Ring	Other
C001365	N-hydroxy-4-acetylaminobiphenyl	Aminobiphenyl Compounds	Other
D000432	Methanol	null	Other
D010545	Peroxides	Oxidants	Other
C099824	2,6-di-O-methyl-beta-cyclodextrin	null	Other
D009240	N-Formylmethionine Leucyl-Phenylalanine	null	Other
D013418	Sulfamethazine	Anti-Infective Agents	Immunologic
D013806	Theophylline	Respiratory System Agents	Pulmonary
graft versus host disease	immune	immune	Immunologic
C475541	VUFB19363	Heterocyclic Compounds, 2-Ring	Other
C404932	CGS 35066	null	Other
C106266	omapatrilat	Cardiovascular Agents	Cardiovascular
C414690	eplerenone	Hormones, Hormone Substitutes, and Hormone Antagonists	Endocrine/Reproductive
C105934	celecoxib	Peripheral Nervous System Agents	Neurologic/Psychiatric
D011239	Prednisolone	Hormones, Hormone Substitutes, and Hormone Antagonists	Endocrine/Reproductive
D014801	Vitamin A	Growth Substances	Other
C060142	nateglinide	Hypoglycemic Agents	Metabolic/Gastrointestinal
C031938	calmidazolium	Peripheral Nervous System Agents	Neurologic/Psychiatric
preeclampsia	cardiovascular	cardiovascular	Cardiovascular
C009954	trilostane	Reproductive Control Agents	Endocrine/Reproductive
pancreatic cancer	cancer	cancer	Neoplastic
C467001	bisindolylmaleimide IX	null	Other
C446999	2,6-diaminohexanoic acid (4-(5-fluorobenzothiazol-2-yl)-2-methylphenyl)amide	null	Other
D008903	Minerals	Minerals	Other
D020123	Sirolimus	Immunologic Factors	Immunologic
C439392	1-(2-methyl-4-methoxyphenyl)-4-((2-hydroxyethyl)amino)-6-trifluoromethoxy-2,3-dihydropyrrolo(3,2-c)quinoline	Heterocyclic Compounds, 1-Ring	Other
D002927	Cimetidine	Gastrointestinal Agents	Metabolic/Gastrointestinal
C020485	proteoliposomes	Lipids	Other
C017759	9-(tetrahydro-2-furyl)-adenine	Enzyme Inhibitors	Other
D005015	Ethoxyquin	Heterocyclic Compounds, 2-Ring	Other
C014594	formestane	Antineoplastic Agents	Neoplastic
D011419	Propidium	Coloring Agents	Other
D008825	Miconazole	Anti-Infective Agents	Immunologic
C043377	acetochlor	Pesticides	Other
D003932	Heroin	Central Nervous System Depressants	Neurologic/Psychiatric
C017296	estrone sulfate	Hormones, Hormone Substitutes, and Hormone Antagonists	Endocrine/Reproductive
C081766	2,4,4'-trichlorobiphenyl	Hydrocarbons	Other
C482242	2-(3,4-dimethoxyphenyl)-5-methylamino-2-isopropylvaleronitrile	Cardiovascular Agents	Cardiovascular
diabetic neuropathy	other	other	Other
C047246	temozolomide	Alkylating Agents	Neoplastic
D009569	Nitric Oxide	Peripheral Nervous System Agents	Neurologic/Psychiatric
C006166	phenothrin	Pesticides	Other
C007835	geniposide	Heterocyclic Compounds, 1-Ring	Other
D013792	Thalidomide	Teratogens	Endocrine/Reproductive
D013256	Steroids	Steroids	Endocrine/Reproductive
C015262	1,6-hexamethylene diisocyanate	Air Pollutants	Other
C007789	fucoidan	Gastrointestinal Agents	Metabolic/Gastrointestinal
D010656	Phenylephrine	Neurotransmitter Agents	Neurologic/Psychiatric
C014353	benzimidazolone	Heterocyclic Compounds, 2-Ring	Other
D009661	Nortriptyline	Neurotransmitter Agents	Neurologic/Psychiatric
C018945	flubendazole	Anti-Infective Agents	Immunologic
D016593	Terfenadine	Neurotransmitter Agents	Neurologic/Psychiatric
schizophrenia	psychiatric	psychiatric	Neurologic/Psychiatric
C045651	epigallocatechin gallate	Antineoplastic Agents	Neoplastic
D009536	Niacinamide	Growth Substances	Other
D004047	Diethyl Pyrocarbonate	null	Other
C051781	ICI 164384	Hormones, Hormone Substitutes, and Hormone Antagonists	Endocrine/Reproductive
D010424	Pentobarbital	Central Nervous System Depressants	Neurologic/Psychiatric
D014212	Tretinoin	Dermatologic Agents	Other
C006253	pirinixic acid	Mutagens	Neoplastic
D017963	Azithromycin	Anti-Infective Agents	Immunologic
C416927	SU 6656	Heterocyclic Compounds, 2-Ring	Other
multiple sclerosis	neuro	neuro	Neurologic/Psychiatric
C016904	norverapamil	Cardiovascular Agents	Cardiovascular
D002857	Chromium	null	Other
C022838	nickel chloride	Elements	Other
D014047	Tolnaftate	Anti-Infective Agents	Immunologic
C025256	nonylphenol	Phenols	Other
sclerosis, systemic	other	other	Immunologic
C054625	boswellic acid	Anti-Inflammatory Agents	Immunologic
D008752	Methylene Chloride	Hydrocarbons	Other
C068105	null	null	Other
C063159	1-(2-(3-(4-methoxyphenyl)propoxy)-4-methoxyphenylethyl)-1H-imidazole	Cardiovascular Agents	Cardiovascular
D000998	Antiviral Agents	Anti-Infective Agents	Immunologic
metabolic disorders	metabolic	metabolic	Metabolic/Gastrointestinal
C467567	CC 5013	Antineoplastic Agents	Neoplastic
giant cell arteritis	immune	immune	Immunologic
C017133	chromous chloride	Antioxidants	Other
D020847	Estrogen Receptor Modulators	Hormones, Hormone Substitutes, and Hormone Antagonists	Endocrine/Reproductive
autism	psychiatric	psychiatric	Neurologic/Psychiatric
D000117	Acetylglucosamine	null	Other
D005461	Fluorine	Elements	Other
D009644	Norgestrel	Reproductive Control Agents	Endocrine/Reproductive
D015575	Roxithromycin	Anti-Infective Agents	Immunologic
D013881	Thioridazine	Neurotransmitter Agents	Neurologic/Psychiatric
C454102	quinidinium	null	Other
C077792	pyridoxal phosphate-6-azophenyl-2',4'-disulfonic acid	Hematologic Agents	Hematologic
D015084	2,4-Dichlorophenoxyacetic Acid	null	Other
D005027	Ethylene Oxide	Anti-Infective Agents	Immunologic
C475569	3-acetylaminobenzanthrone	Polycyclic Hydrocarbons, Aromatic	Other
D004054	Diethylstilbestrol	Carcinogens	Neoplastic
C456029	SSR 149415	null	Other
C086401	pentabromodiphenyl ether	Ethers	Other
C052929	collagen type I trimeric cross-linked peptide	Amino Acids, Peptides, and Proteins	Other
Huntingtons disease	neuro	neuro	Neurologic/Psychiatric
C056218	ML 9	Enzyme Inhibitors	Other
C444299	diindolylmethane	Heterocyclic Compounds, 2-Ring	Other
D004768	Enterotoxins	null	Other
alcohol abuse	substance abuse	substance abuse	Neurologic/Psychiatric
C413883	EKI 785	null	Other
D004837	Epinephrine	Neurotransmitter Agents	Neurologic/Psychiatric
C041509	fluorene	Carcinogens	Neoplastic
D009255	Nafenopin	Carcinogens	Neoplastic
pancreatitis	other	other	Other
C073248	Peptamen	Amino Acids, Peptides, and Proteins	Other
D006064	Gonadotropins, Equine	null	Other
D009532	Nickel	null	Other
D019813	1,2-Dimethylhydrazine	Carcinogens	Neoplastic
D013311	Streptozocin	Antineoplastic Agents	Neoplastic
C101425	posaconazole	Anti-Infective Agents	Immunologic
C097188	polyglutamine	Peptides	Other
D009294	Narcotics	Central Nervous System Depressants	Neurologic/Psychiatric
D001542	Benomyl	null	Other
C058858	grifolin	Hydrocarbons	Other
D004745	Enkephalins	Neurotransmitter Agents	Neurologic/Psychiatric
osteoarthritis	immune	immune	Immunologic
D004732	Endrin	null	Other
C451081	SRL172	Bacterial Vaccines	Immunologic
C097284	manganese(III)-tetrakis(4-benzoic acid)porphyrin	Antioxidants	Other
D007328	Insulin	Hypoglycemic Agents	Metabolic/Gastrointestinal
C057269	6-aminochrysene-1,2-dihydrodiol	Polycyclic Hydrocarbons, Aromatic	Other
prostatic hyperplasia	endocrine	endocrine	Endocrine/Reproductive
C110962	5,6-dichlorobenzimidazole	Heterocyclic Compounds, 2-Ring	Other
D009271	Naltrexone	Central Nervous System Agents	Neurologic/Psychiatric
C007368	C.I. Solvent Yellow 56	Azo Compounds	Other
C097949	1,25-dihydroxyvitamin D	Steroids	Endocrine/Reproductive
D007067	Iduronic Acid	null	Other
D003903	Deuterium	null	Other
D010100	Oxygen	null	Other
C058176	5-nitro-2-(3-phenylpropylamino)benzoic acid	Antineoplastic Agents	Neoplastic
infection	immune	immune	Immunologic
D044243	Linoleic Acids, Conjugated	null	Other
D005680	gamma-Aminobutyric Acid	Neurotransmitter Agents	Neurologic/Psychiatric
C117470	NSC 659687	null	Other
C004262	pleuromutilin	Hydrocarbons	Other
D010269	Paraquat	Herbicides	Other
C028911	cresyl violet	Coloring Agents	Other
C005503	naphthazarin	Antineoplastic Agents	Neoplastic
D001507	Beclomethasone	Respiratory System Agents	Pulmonary
D001058	Apomorphine	Central Nervous System Agents	Neurologic/Psychiatric
C059448	scymnol sulfate ester	Steroids	Endocrine/Reproductive
D001865	Bongkrekic Acid	Anti-Infective Agents	Immunologic
D006427	Hemin	Pigments, Biological	Other
C029728	4-phenylenediamine	Coloring Agents	Other
D005663	Furans	null	Other
chronic fatigue syndrome	other	other	Other
C104820	N-(3-(aminomethyl)benzyl)acetamidine	Enzyme Inhibitors	Other
C091518	1-(4-ethynylphenyl)-4-propyl-2,6,7-trioxabicyclo(2.2.2)octane	null	Other
insulin sensitivity	metabolic	metabolic	Metabolic/Gastrointestinal
endometriosis	endocrine	endocrine	Endocrine/Reproductive
C086396	5-S-glutathionyl-alpha-methyldopa	Amino Acids	Other
C015620	brimonidine	Cardiovascular Agents	Cardiovascular
C002842	bioresmethrin	Pesticides	Other
D008898	Mimosine	null	Other
C482880	3-hydroxydesloratadine	Neurotransmitter Agents	Neurologic/Psychiatric
C017947	sodium arsenite	Enzyme Inhibitors	Other
D013373	Substance P	Neurotransmitter Agents	Neurologic/Psychiatric
C438021	6-methoxydihydrosanguinarine	Alkaloids	Other
C070445	quininone	Alkaloids	Other
C034330	FK 156	Immunologic Factors	Immunologic
D011335	Proadifen	null	Other
HIV	immune	immune	Immunologic
D004390	Chlorpyrifos	Neurotransmitter Agents	Neurologic/Psychiatric
D002606	Charcoal	null	Other
C018562	guggulu extract	Antilipemic Agents	Metabolic/Gastrointestinal
C017435	imazalil	Pesticides	Other
D011765	Pyruvaldehyde	Aldehydes	Other
C025383	benzylideneacetone	Ketones	Other
atherosclerosis	cardiovascular	cardiovascular	Cardiovascular
C038657	discoidin-binding polysaccharide	Carbohydrates	Other
D000324	Corticotropin	Hormones, Hormone Substitutes, and Hormone Antagonists	Endocrine/Reproductive
C084037	dephostatin	Phenols	Other
C032043	styrene-methylmethacrylate copolymer	Polymers	Other
D005732	Gangliosides	null	Other
D009643	Norfloxacin	Anti-Infective Agents	Immunologic
C060456	4,5-dihydroxy-1,2-dithiane	Heterocyclic Compounds	Other
D017239	Paclitaxel	Antineoplastic Agents	Neoplastic
C013690	styrene oxide	Carcinogens	Neoplastic
C409648	Fluo 4	null	Other
lung function/disorders	respiratory	respiratory	Pulmonary
D019821	Simvastatin	Antilipemic Agents	Metabolic/Gastrointestinal
C020946	triethylene glycol dimethacrylate	Polymers	Other
D005937	Glucaric Acid	null	Other
D001399	Azure Stains	null	Other
D015232	Dinoprostone	Reproductive Control Agents	Endocrine/Reproductive
C115461	SC 560	Peripheral Nervous System Agents	Neurologic/Psychiatric
D001761	Bleomycin	Antineoplastic Agents	Neoplastic
C459562	L-826,141	null	Other
