# Supplementary material for: Genetic and environmental pathways to complex diseases
Source: BMC Syst Biol. 2009 May 5;3:46. doi: 10.1186/1752-0509-3-46 (PMC2680807; doi:10.1186/1752-0509-3-46)
Supplement: Additional file 3 — Annotation of metabolic syndrome and neuropsychiatric subnetworks. The spreadsheet provides phenotypes and full chemical name annotation of the MeSH ID labels of nodes found within the 2 encircled subnetworks diagrammed in Figure 3. [file 1752-0509-3-46-S3.xls]

## Sheet: Sheet1
ADDITIONAL FILE 3: Annotation of metabolic and neuropsychiatric subnetworks circled in Figure 3. Those highlighted were examined further using available microarray datasets described in Table 1.
METABOLIC SUBNETWORK NODES:					NEUROPSYCHIATRIC SUBNETWORK NODES:
MeSH ID/Phenotype	Name	MeSH Tree Category	Broad Category		MeSH ID/Phenotype	Name	MeSH Tree Category	Broad Category
Body Mass Index	-----	-----	Metabolic/Gastrointestinal		Aggression	-----	-----	Neurologic/Psychiatric
Type II diabetes	-----	-----	Metabolic/Gastrointestinal		Alcohol abuse	-----	-----	Neurologic/Psychiatric
Insulin sensitivity	-----	-----	Metabolic/Gastrointestinal		Anxiety disorder	-----	-----	Neurologic/Psychiatric
Lipoproteins	-----	-----	Metabolic/Gastrointestinal		Attention deficit hyperactivity disorder	-----	-----	Neurologic/Psychiatric
Metabolic syndrome	-----	-----	Metabolic/Gastrointestinal		Autism	-----	-----	Neurologic/Psychiatric
Obesity	-----	-----	Metabolic/Gastrointestinal		Bipolar Affective Disorder	-----	-----	Neurologic/Psychiatric
Triglycerides	-----	-----	Metabolic/Gastrointestinal		Depression	-----	-----	Neurologic/Psychiatric
C000541	cyclopamine	Teratogen	Endocrine/Reproductive		Huntingtons disease	-----	-----	Neurologic/Psychiatric
C002842	pyrethrins	Pesticides	Other		Migraine	-----	-----	Other
C005705	sanguinarine	Cardiovascular Agents	Cardiovascular		Mood disorders	-----	-----	Neurologic/Psychiatric
C006426	aflatoxin B1-2,3-oxide	Carcinogens	Neoplastic		Obsessive compulsive disorder	-----	-----	Neurologic/Psychiatric
C007368	C.I. Solvent Yellow 56	Azo Compounds	Other		Personality traits	-----	-----	Neurologic/Psychiatric
C009033	5-pregnene-3,20-diol	Hormones, Hormone Substitutes, and Hormone Antagonists	Endocrine/Reproductive		Schizophrenia	-----	-----	Neurologic/Psychiatric
C011585	ciclopirox	Anti-Infective Agents	Immunologic		Substance abuse	-----	-----	Neurologic/Psychiatric
C012594	triphenyltin chloride	Organometallic Compounds	Other		Suicide	-----	-----	Neurologic/Psychiatric
C013733	4-vinylcyclohexene	Hydrocarbons	Other		Tourette syndrome	-----	-----	Neurologic/Psychiatric
C014643	lipopeptidophosphoglycan	Peptides	Other		C105905	D 21266	Amines	Other
C024980	2-hydroxyestrone	Antineoplastic Agents	Neoplastic		D008926	Plicamycin	Antineoplastic Agents	Neoplastic
C025149	2',6'-pipecoloxylidide	Central Nervous System Depressants	Neurologic/Psychiatric		D009255	Nafenopin	Carcinogens	Neoplastic
C025485	rosaniline	Amines	Other		D009287	Naphthyridines	null	Other
C027387	di-n-hexyl phthalate	Carboxylic Acids	Other		D009637	Nordihydroguaiaretic Acid	Protective Agents	Other
C031938	calmidazolium	Peripheral Nervous System Agents	Neurologic/Psychiatric		D009761	Nystatin	Anti-Infective Agents	Immunologic
C032854	leupeptin	Enzyme Inhibitors	Other		D009943	Organophosphorus Compounds	Organophosphorus Compounds	Other
C036010	4,4'-dibenzamido-2,2'-stilbenedisulfonic acid	Hydrocarbons	Other		D010100	Oxygen	null	Other
C038300	methylmethacrylate-methacrylic acid copolymer	null	Other		D010423	Pentazocine	Central Nervous System Depressants	Neurologic/Psychiatric
C039993	loxtidine	Neurotransmitter Agents	Neurologic/Psychiatric		D010424	Pentobarbital	Central Nervous System Depressants	Neurologic/Psychiatric
C045089	corticotropin releasing hormone (9-41)	Hormones, Hormone Substitutes, and Hormone Antagonists	Endocrine/Reproductive		D010862	Pilocarpine	Peripheral Nervous System Agents	Neurologic/Psychiatric
C045880	methanesulfonic acid	Hydrocarbons	Other
C056020	dimethyl fumarate	Immunologic Factors	Immunologic
C056599	icariin	Heterocyclic Compounds, 2-Ring	Other
C060456	4,5-dihydroxy-1,2-dithiane	Heterocyclic Compounds	Other
C063471	polyethylene glycol-superoxide dismutase	Antioxidants	Other
C063587	juzentaihoto	Antineoplastic Agents	Neoplastic
C065166	imidapril	Cardiovascular Agents	Cardiovascular
C065179	atorvastatin	Antilipemic Agents	Metabolic/Gastrointestinal
C069741	norcantharidin	Heterocyclic Compounds, 2-Ring	Other
C070840	licochalcone A	Heterocyclic Compounds, 2-Ring	Other
C072044	norcisapride	Gastrointestinal Agents	Metabolic/Gastrointestinal
C075597	Dendroaspis natriuretic peptide	Toxins, Biological	Other
C075750	8-epi-prostaglandin F2alpha	Cardiovascular Agents	Cardiovascular
C084236	7-hydroxy-4-trifluoromethylcoumarin	Hematologic Agents	Hematologic
C086276	cerivastatin	Antilipemic Agents	Metabolic/Gastrointestinal
C093875	montelukast	Respiratory System Agents	Pulmonary
C099824	2,6-di-O-methyl-beta-cyclodextrin	null	Other
C107875	6-(methylamino)pyrido(3,4-d)pyrimidine	Heterocyclic Compounds, 1-Ring	Other
C110652	beta-apo-8'-carotenal	null	Other
C116926	rofecoxib	Anti-Inflammatory Agents	Immunologic
C118580	octylmethoxycinnamate	Radiation-Protective Agents	Neoplastic
C121905	micafungin	Anti-Infective Agents	Immunologic
C429345	agosterol A	null	Other
C451081	SRL172	Bacterial Vaccines	Immunologic
C454102	quinidinium	null	Other
C475919	hydroxytamoxifen	Hormones, Hormone Substitutes, and Hormone Antagonists	Endocrine/Reproductive
C482242	2-(3,4-dimethoxyphenyl)-5-methylamino-2-isopropylvaleronitrile	Cardiovascular Agents	Cardiovascular
D000838	Anions	null	Other
D001640	Bicuculline	Central Nervous System Stimulants	Neurologic/Psychiatric
D002129	Calcium Oxalate	Carboxylic Acids	Other
D002713	Chlorine	Poisons	Other
D002715	Chlormadinone Acetate	Hormones, Hormone Substitutes, and Hormone Antagonists	Endocrine/Reproductive
D002784	Cholesterol	Membrane Lipids	Other
D003065	Coenzyme A	Coenzymes	Other
D004052	Diethylnitrosamine	null	Other
D004456	Echothiophate Iodide	Neurotransmitter Agents	Neurologic/Psychiatric
D004801	Eosine Yellowish-(YS)	Specialty Uses of Chemicals	Other
D005027	Ethylene Oxide	Anti-Infective Agents	Immunologic
D005363	Ficusin	null	Other
D006585	Altretamine	Alkylating Agents	Neoplastic
D007460	Iodoacetamide	null	Other
D007631	Chlordecone	Insecticides	Other
D007649	Ketamine	Central Nervous System Agents	Neurologic/Psychiatric
D007980	Levodopa	Neurotransmitter Agents	Neurologic/Psychiatric
D008713	Methimazole	Hormones, Hormone Substitutes, and Hormone Antagonists	Endocrine/Reproductive
D008752	Methylene Chloride	Hydrocarbons	Other
D009481	Neurophysins	null	Other
D009543	Nifedipine	Cardiovascular Agents	Cardiovascular
D009705	Nucleosides	null	Other
D010972	Platelet Activating Factor	Blood Coagulation Factors	Hematologic
D011345	Procetofen	Antilipemic Agents	Metabolic/Gastrointestinal
D011419	Propidium	Coloring Agents	Other
D012172	Retinaldehyde	Pigments, Biological	Other
D012176	Retinoids	Pigments, Biological	Other
D012450	Safflower Oil	Biological Products	Other
D013963	Thyroid Hormones	Hormones, Hormone Substitutes, and Hormone Antagonists	Endocrine/Reproductive
D013972	Thyrotropin	Hormones, Hormone Substitutes, and Hormone Antagonists	Endocrine/Reproductive
D014807	Vitamin D	Bone Density Conservation Agents	Endocrine/Reproductive
D015032	Zinc	Growth Substances	Other
D015112	4-Nitroquinoline-1-oxide	Carcinogens	Neoplastic
D015525	Fatty Acids, Omega-3	Fats	Other
D017665	Hydroxyl Radical	Oxidants	Other
D018492	Dopamine Antagonists	Neurotransmitter Agents	Neurologic/Psychiatric
D019301	Oleic Acid	Fatty Acids	Other
D019307	1-(5-Isoquinolinesulfonyl)-2-methylpiperazine	Enzyme Inhibitors	Other
D019813	1,2-Dimethylhydrazine	Carcinogens	Neoplastic
D019817	Benzoic Acid	Food Additives	Other
D020025	Peroxisome Proliferators	Noxae	Other
D020847	Estrogen Receptor Modulators	Hormones, Hormone Substitutes, and Hormone Antagonists	Endocrine/Reproductive
D037101	Luteinizing Hormone, beta Subunit	Hormones, Hormone Substitutes, and Hormone Antagonists	Endocrine/Reproductive
D037201	Follicle Stimulating Hormone, beta Subunit	Hormones, Hormone Substitutes, and Hormone Antagonists	Endocrine/Reproductive
D037322	Thyrotropin, beta Subunit	Hormones, Hormone Substitutes, and Hormone Antagonists	Endocrine/Reproductive
D045162	Thiazolidinediones	null	Other

## Sheet: Sheet2
1758	1758
2230	2230
2272	2272
2261	2261
1751	1751
2300	2300
2262	2262
1809	1809
2280	2280
2315	2315
2	2
2310	2310
16	16
10	10
1776	1776
22	22
1733	1733
1688	1688
2197	2197
1	1
1777	1777
2311	2311
1702	1702
943	943
1743	1743
1707	1707
17	17
