# Supplementary material for: Genetic and environmental pathways to complex diseases
Source: BMC Syst Biol. 2009 May 5;3:46. doi: 10.1186/1752-0509-3-46 (PMC2680807; doi:10.1186/1752-0509-3-46)
Supplement: Additional file 4 — DiRE results for gene expression datasets described in Table 1. Full output from the DiRE program showing enriched tfbs for each of the microarray datasets represented in Figure 4. [file 1752-0509-3-46-S4.xls]

## Sheet: Sheet1
ADDITIONAL FILE 4: DiRE Results for Analysis of Up and down regulated gene expression from microarray datasets for nodes within the metabolic syndrome and neuropsychiatric subnetworks (see Table 1 for further description and associated references for microarray datasets).
METABOLIC SYNDROME NETWORK MICROARRAY DATASETS									NEUROPSYCHIATRIC NETWORK MICROARRAY DATASETS
Microarray dataset: Vitamin A deficiency diet (GSE1600)									Microarray dataset: Bipolar prefrontal cortex (GSE12654)
Up-regulated					Down-regulated				Up-regulated					Down-regulated
tfbs	occurance	importance			tfbs	occurance	importance		tfbs	occurance	importance			tfbs	occurance	importance
MTATA	0.1333	0.20521			FREAC2	0.16	0.3707		CREBP1	0.1818	0.32022			GR	0.2233	0.53104
VBP	0.1	0.16			PBX1	0.16	0.328		VMYB	0.3636	0.26364			CDC5	0.1262	0.30962
CART1	0.1	0.15797			TEL2	0.12	0.237		CEBPA	0.1818	0.18217			PBX1	0.1553	0.3068
ZIC3	0.0667	0.13792			TAL1BETAE47	0.1	0.22		TEL2	0.1818	0.16932			PAX3	0.165	0.24706
NGFIC	0.1	0.12126			PPAR_DR1	0.1	0.19281		CACD	0.2727	0.16526			XFD2	0.0874	0.19715
FOXD3	0.0667	0.12073			XBP1	0.12	0.18975		COUPTF	0.2727	0.13572			MEIS1BHOXA9	0.0971	0.19175
PPARA	0.1	0.11187			NRSE	0.14	0.17321		VMAF	0.1818	0.13139			NFE2	0.0971	0.19059
PU1	0.1	0.10875			AR	0.18	0.17055		COUP_DR1	0.1818	0.11931			NFAT	0.1359	0.1767
XFD2	0.0667	0.10447			NRF2	0.24	0.1644		NFKB	0.1818	0.11344			FOXO1	0.165	0.17433
					WT1	0.12	0.156		STAT6	0.1818	0.11023			MMEF2	0.1165	0.14545
					MYOD	0.22	0.14575							POLY	0.0971	0.1335
					FREAC7	0.06	0.1275							SRY	0.2136	0.11748
					ZNF219	0.08	0.125							E4F1	0.1165	0.1165
					HELIOSA	0.16	0.12025							E2	0.1165	0.10777
					HNF3ALPHA	0.08	0.11391							FAC1	0.0777	0.1017
					ATF1	0.12	0.10894							MYOD	0.0874	0.10049
					POU3F2	0.08	0.104
					ZID	0.1	0.1
									Microarray dataset: Depression prefrontal cortex(GSE12654)
Microarray dataset: Retinoid exposure (GSE3952)
									Up-regulated					Down-regulated
4-hydroxyphenylretinamide exposure									tfbs	occurance	importance			tfbs	occurance	importance
Up-regulated					Down-regulated				TCF4	0.2727	0.50642			NRSF	0.0968	0.20202
tfbs	occurance	importance			tfbs	occurance	importance		HNF4_DR1	0.1818	0.33898			OSF2	0.0968	0.17843
PU1	0.32	0.5524			GATA4	0.1139	0.36999		PAX6	0.2273	0.22855			CACCCBINDINGFACTOR	0.129	0.12419
NERF	0.16	0.5029			NKX25	0.2405	0.20443		XFD1	0.1818	0.18651			NRF1	0.1613	0.11895
RFX1	0.2	0.23825			PAX3	0.1139	0.19082		NKX62	0.1818	0.16955			ICSBP	0.0645	0.11472
T3R	0.24	0.2382			YY1	0.1899	0.16139		MMEF2	0.1364	0.16448			ZIC2	0.0806	0.11391
P300	0.12	0.22172			PPARG	0.1392	0.15282		RSRFC4	0.1364	0.15886			NFKAPPAB50	0.0484	0.10418
USF	0.2	0.143			PR	0.1013	0.1438		AP3	0.1818	0.15256			NGFIC	0.0806	0.10181
TAACC	0.04	0.1364			HAND1E47	0.1013	0.13924		ELF1	0.1364	0.14442
TITF1	0.16	0.119			TCF4	0.1013	0.13924		SMAD3	0.1818	0.12011
OCT1	0.2	0.11226			BLIMP1	0.1013	0.13165		ZIC2	0.1364	0.11847
FAC1	0.08	0.10756			GATA3	0.1899	0.11155		PLZF	0.1364	0.1076
					BACH1	0.0633	0.10531		TBP	0.1818	0.10622
					CHOP	0.0759	0.10158		SRY	0.2273	0.10497
									HNF3ALPHA	0.1364	0.10145
Targretin Exposure
Up-regulated					Down-regulated				Microarray dataset: Schizophrenia prefrontal cortex (GSE12654)
tfbs	occurance	importance			tfbs	occurance	importance
HES1	0.1474	0.28			TAL1	0.1143	0.25357		Up-regulated					Down-regulated
SOX5	0.1263	0.27363			HSF2	0.1029	0.24557		tfbs	occurance	importance			tfbs	occurance	importance
ISRE	0.0947	0.17734			RORA1	0.0686	0.21836		RORA1	0.1325	0.39593			SEF1	0.0674	0.2526
TAACC	0.0421	0.17207			PAX3	0.1086	0.18186		TAXCREB	0.1566	0.35339			MYCMAX	0.1461	0.18989
STAT5B	0.0842	0.14242			STAT6	0.1143	0.17		IRF1	0.1205	0.16114			TST1	0.0562	0.16468
BRACH	0.0526	0.13457			TAL1BETAITF2	0.1029	0.16843		PAX4	0.1566	0.15663			VJUN	0.0674	0.16064
OCT	0.1158	0.13256			HSF	0.1029	0.16457		AR	0.1446	0.15			E47	0.1348	0.14494
EN1	0.0737	0.1274			POU1F1	0.0514	0.15846		PAX9	0.0602	0.14608			P53	0.0674	0.14463
TAXCREB	0.1263	0.12632			CEBPDELTA	0.0571	0.13911		NFY	0.1325	0.13253			PBX1	0.0899	0.14382
TAL1BETAE47	0.0737	0.12342			HSF1	0.12	0.129		XVENT1	0.0843	0.12861			ZNF219	0.1124	0.11236
EGR1	0.0947	0.12316			R	0.04	0.12231		STAT4	0.0602	0.12801			BACH2	0.0674	0.11166
MEF2	0.1789	0.11989			ETF	0.08	0.11417		ERR1	0.1325	0.12259			TBX5	0.0899	0.10674
ZID	0.0842	0.11895			RFX1	0.08	0.107		SMAD	0.1687	0.11807
FREAC4	0.0842	0.11579			TBX5	0.08	0.104		PEBP	0.0843	0.1128
HNF4_DR1	0.0737	0.11237							TEL2	0.0482	0.11145
S8	0.0737	0.10666							GATA6	0.0482	0.11145
KROX	0.0947	0.1009							NKX25	0.0843	0.10964
									BACH1	0.0843	0.10648
9-cis reinoic acid exposure									Microarray dataset: Autism lymphoblastoid cell lines (GSE7329)
Up-regulated					Down-regulated
tfbs	occurance	importance			tfbs	occurance	importance		Up-regulated					Down-regulated
PEBP	0.1379	0.40591			BLIMP1	0.0993	0.28546		tfbs	occurance	importance			tfbs	occurance	importance
STAT4	0.1494	0.36628			FREAC4	0.1064	0.25798		TAL1ALPHAE47	0.1667	0.37292			MEIS1	0.2727	0.26352
FREAC4	0.1379	0.26721			XFD2	0.0851	0.24947		NFMUE1	0.2083	0.23958			NFE2	0.2273	0.25284
TAL1	0.1264	0.23075			HTF	0.0638	0.24872		TGIF	0.0833	0.19271			GLI	0.1818	0.24938
TCF4	0.1149	0.22701			TAACC	0.0567	0.23905		RSRFC4	0.0625	0.15801			LHX3	0.0909	0.14901
PU1	0.1379	0.22586			NFMUE1	0.1702	0.19894		ZIC1	0.0625	0.12812			TAL1BETAE47	0.1364	0.13364
CDPCR3HD	0.1149	0.21839			MYOGNF1	0.0638	0.19847		CACBINDINGPROTEIN	0.125	0.12716			POLY	0.0909	0.11972
PLZF	0.092	0.21647			TAL1BETAE47	0.1206	0.1816		IK2	0.0625	0.12578			ZF5	0.1364	0.10312
CART1	0.069	0.20119			TCF11MAFG	0.0638	0.16915		FOXO4	0.1458	0.10208
S8	0.092	0.18713			XBP1	0.0922	0.15098		FOXO1	0.125	0.10156
SMAD3	0.069	0.16239			XVENT1	0.1206	0.1477		LDSPOLYA	0.0833	0.10111
SOX5	0.092	0.15057			GCNF	0.1064	0.14029
PAX3	0.1264	0.1454			HOXA4	0.1135	0.13901		Microarray dataset: Anxiety mouse brain (GSE3327)
NFKAPPAB	0.1034	0.12624			MRF2	0.078	0.13652
LXR_DR4	0.1034	0.12559			CEBPB	0.1489	0.13497		Up-regulated					Down-regulated
HOXA3	0.069	0.11836			PAX8	0.078	0.13067		tfbs	occurance	importance			tfbs	occurance	importance
MIF1	0.1264	0.11755			VBP	0.078	0.12798		TAL1BETAITF2	0.4	0.4			MOVOB	0.25	0.31227
P300	0.069	0.11448			GATA4	0.0496	0.12749		BACH1	0.2	0.19969			TBX5	0.375	0.28447
E47	0.1149	0.11408			AR	0.1844	0.11525		TAL1ALPHAE47	0.4	0.19244			PAX9	0.25	0.24897
NFMUE1	0.1264	0.10747			TAL1	0.1348	0.11454		SZF11	0.3667	0.19021			ETF	0.25	0.23631
BACH1	0.069	0.10647			YY1	0.227	0.1078		UF1H3BETA	0.4333	0.15167			TST1	0.125	0.21079
GEN_INI	0.0805	0.1046			NKX62	0.0709	0.1055		MAF	0.2	0.14242			PAX4	0.25	0.19572
					EVI1	0.1915	0.10532		HEB	0.1333	0.13333			TEL2	0.125	0.18649
					GATA3	0.1631	0.10195		MINI19	0.2	0.12972			STAF	0.125	0.18172
					FOXO4	0.1418	0.10195		E2	0.2	0.12367			AP2GAMMA	0.25	0.17639
									MAZR	0.4333	0.11891			OSF2	0.25	0.14979
Microarray dataset: Fenofibrate exposure (GSE8251)									CACCCBINDINGFACTOR	0.2333	0.10828			COUP_DR1	0.125	0.14763
														PADS	0.25	0.14375
														BRACH	0.125	0.1249
Up-regulated					Down-regulated									CRX	0.125	0.12266
tfbs	occurance	importance			tfbs	occurance	importance							GATA3	0.25	0.11026
XVENT1	0.1379	0.30862			TAL1BETAE47	0.2222	0.32361
CLOX	0.1034	0.27115			HFH3	0.2222	0.21806
HNF4ALPHA	0.1379	0.17263			MYOD	0.3333	0.21548		Microarray dataset: Autism whole blood (GSE6575)
PU1	0.1379	0.16573			VMAF	0.2222	0.19002
SREBP	0.1034	0.14922			ZNF219	0.1111	0.18806		Up-regulated					Down-regulated
PPARA	0.1379	0.13328			FREAC4	0.2222	0.1842		tfbs	occurance	importance			tfbs	occurance	importance
MYOGENIN	0.1034	0.11974			VJUN	0.1111	0.18264		NF1	0.2121	0.20814			AML1	0.3333	0.32083
RUSH1A	0.069	0.11972			ZIC3	0.1111	0.175		NKX25	0.1818	0.19136			AP2GAMMA	0.1111	0.22829
NFKB	0.1379	0.10798			NFKB	0.2222	0.15972		GATA	0.0909	0.17409			OCT	0.2222	0.21319
OCT	0.1034	0.10555			ALPHACP1	0.2222	0.13709		MYOD	0.1818	0.17159			LHX3	0.2222	0.18993
					SRF	0.2222	0.12639		PLZF	0.1212	0.16297			COREBINDINGFACTOR	0.2222	0.14306
					WHN	0.2222	0.11944		HNF4_DR1	0.0909	0.16182			E4BP4	0.1111	0.1411
					E2F1DP1	0.1111	0.11111		VMYB	0.1515	0.16061			ZIC1	0.1111	0.12951
					RSRFC4	0.1111	0.11111		STAT4	0.1212	0.14848			DR1	0.1111	0.11551
					ATF6	0.1111	0.11049		XPF1	0.1515	0.14697			HSF	0.1111	0.11111
					HFH1	0.1111	0.1104		ETS2	0.1515	0.13021			PIT1	0.1111	0.11094
					PLZF	0.1111	0.10896		SOX9_B1	0.1212	0.12167			HNF3B	0.1111	0.11093
					FXR	0.1111	0.10325		STAT1	0.1818	0.11977			GATA6	0.1111	0.11069
									TAL1BETAITF2	0.0909	0.10659			LXR	0.1111	0.11061
Microarray dataset: Omega 3 fatty acid exposure to cardiomyocytes (GSE4327)									OCT	0.1515	0.10464			MMEF2	0.1111	0.10573
									DBP	0.1212	0.10303			CREBP1CJUN	0.1111	0.10411
Up-regulated					Down-regulated				ROAZ	0.0909	0.10199
tfbs	occurance	importance			tfbs	occurance	importance
PPAR_DR1	0.2143	0.39203			ZIC3	0.2	0.3995		Microarray dataset: Schizophrenia frontal cortex (E-MEXP-857)
TAL1	0.2857	0.20714			NFAT	0.2667	0.22117
NFE2	0.2143	0.17545			PPARG	0.2	0.19578		Up-regulated					Down-regulated
CREL	0.1429	0.15234			PU1	0.1333	0.161		tfbs	occurance	importance			tfbs	occurance	importance
GATA6	0.0714	0.14441			ARNT	0.1333	0.13307		HMEF2	0.1429	0.13387			WT1	0.4	0.4205
XFD1	0.0714	0.14417			APOLYA	0.1333	0.10667		ISRE	0.1429	0.12433			SP1	0.4	0.28
HOXA7	0.1429	0.14286							AML1	0.2143	0.12271			LMO2COM	0.4	0.27875
ZIC3	0.1429	0.1424							NKX62	0.0714	0.11252			TAL1ALPHAE47	0.2	0.24614
RSRFC4	0.1429	0.14196							IRF7	0.1429	0.10884			RBPJK	0.4	0.24312
OSF2	0.1429	0.14018												E2F1DP1RB	0.2	0.22781
ARNT	0.0714	0.13795												HOXA4	0.2	0.2
ZIC2	0.1429	0.11853												NCX	0.2	0.19953
RUSH1A	0.0714	0.10938												ALPHACP1	0.2	0.19922
MINI19	0.0714	0.10749												HFH4	0.2	0.19867
VBP	0.0714	0.10112												ZNF219	0.4	0.19833
														BRN2	0.2	0.18883
														TAL1	0.2	0.17188
Microarray dataset: Adipocytes from obese/Lean mice after high saturated fat diet (GSE 4692)														E2F4DP1	0.2	0.16875
														EGR3	0.2	0.13344
														CHCH	0.2	0.10617
Up-regulated					Down-regulated									ATF	0.2	0.10094
tfbs	occurance	importance			tfbs	occurance	importance
ZIC1	0.1192	0.36943			ETS	0.2984	0.5824		Microarray dataset: Chlorpyrifos rat forebrain (GSE9751)
ZIC3	0.1347	0.27111			PU1	0.1414	0.22618
PBX	0.057	0.23867			NFKAPPAB65	0.1204	0.21073		Up-regulated					Down-regulated
LBP1	0.1399	0.20285			TAL1BETAE47	0.0733	0.18531		tfbs	occurance	importance			tfbs	occurance	importance
NKX25	0.1554	0.19041			ETS1	0.1571	0.18063		DTYPEPA	0.1212	0.2903			*OCT4	0.2715	2.36729
GFI1	0.0725	0.17319			STAT6	0.1257	0.17277		MAZR	0.1818	0.26364			S8	0.2185	1.80704
FOXP3	0.0415	0.17294			MEIS1AHOXA9	0.0576	0.15694		EGR1	0.2121	0.24394			BRN2	0.1921	1.64562
MEIS1BHOXA9	0.0725	0.16163			ISRE	0.0838	0.14031		NFKAPPAB65	0.1212	0.14394			TST1	0.1325	0.88656
XPF1	0.057	0.1513			NANOG	0.0628	0.13056		RFX	0.1212	0.13784			ATATA	0.1258	0.55976
TGIF	0.0829	0.14819			SP3	0.0681	0.12336		DR3	0.0909	0.10455			OCT	0.2252	0.49748
AP4	0.2176	0.13601			ELF1	0.1257	0.10366		CDC5	0.1212	0.10318			POU3F2	0.1921	0.46813
IK1	0.0622	0.13096												HMGIY	0.1788	0.43822
ETS2	0.0466	0.11461												XFD3	0.1258	0.41867
ATF1	0.0725	0.10892												NFAT	0.1126	0.36946
														VBP	0.1325	0.30132
Microarray dataset: Adipocytes from obese or lean Pima Indians (GSE2508)														GCNF	0.106	0.30108
														CEBPDELTA	0.0927	0.29785
Up-regulated					Down-regulated									LHX3	0.1126	0.27677
tfbs	occurance	importance			tfbs	occurance	importance							*OCT1	0.4834	0.26589
NFKAPPAB50	0.1212	0.21667			PBX1	0.1412	0.32912							CMAF	0.1325	0.2649
HAND1E47	0.0693	0.18225			T3R	0.1059	0.19125							TBP	0.1656	0.24007
OCT	0.1212	0.18182			USF	0.1176	0.17941							POU6F1	0.0993	0.21982
SOX	0.0779	0.17179			OCT4	0.0706	0.15562							XFD1	0.1126	0.20969
NFKAPPAB65	0.1299	0.15909			STAT6	0.1353	0.15051							HOXA3	0.0861	0.19357
LDSPOLYA	0.0433	0.1299			TTF1	0.0824	0.14824							RSRFC4	0.0927	0.17877
STAT3	0.1429	0.12806			ATF	0.1059	0.14507							GATA1	0.2517	0.17301
HSF	0.0866	0.12554			PPAR_DR1	0.0765	0.14028							CEBPGAMMA	0.0795	0.13386
LEF1	0.1169	0.11688			LEF1TCF1	0.0941	0.14							HNF6	0.0993	0.13193
CEBPA	0.0519	0.10828			MMEF2	0.0824	0.13794							HOXA4	0.1192	0.12815
NFKAPPAB	0.1255	0.10436			DBP	0.0882	0.13456							RUSH1A	0.0861	0.12322
					PEA3	0.0882	0.13125							RP58	0.0596	0.11625
					PAX6	0.0765	0.12235							YY1	0.1656	0.11589
					GZF1	0.0529	0.10506							TAL1	0.0993	0.10306
					ZIC3	0.0529	0.10456							CDPCR3HD	0.0728	0.1029
					ATF1	0.0882	0.10312
					COMP1	0.0588	0.10101		Microarray dataset: Chlorpyrifos human astrocytes (GSE5023)
Microarray dataset: Cyfluthrin treated human astrocytes (GSE5023)
Up-regulated					Down-regulated
tfbs	occurance	importance			tfbs	occurance	importance		Up-regulated					Down-regulated
TATA	0.2593	0.42535			BRCA	0.2353	0.31239		tfbs	occurance	importance			tfbs	occurance	importance
XFD2	0.1481	0.36898			SF1	0.1765	0.23195		TFE	0.1724	0.29887			CDPCR1	0.2222	0.22161
TAL1ALPHAE47	0.1481	0.2937			RP58	0.1765	0.16769		PPARG	0.1724	0.19855			PXR	0.2222	0.21502
S8	0.1111	0.17774			E4BP4	0.1765	0.16103		AMEF2	0.2069	0.19322			VMYB	0.3333	0.21167
FOXO1	0.1481	0.14537			ZIC1	0.1176	0.1514		CHOP	0.1724	0.16904			STAT3	0.2222	0.17743
HNF3B	0.1111	0.13091			TCF4	0.1176	0.14669		TATA	0.1379	0.1681			ZIC1	0.1111	0.16555
VBP	0.1111	0.11524			XFD2	0.0588	0.11414		TCF11	0.1034	0.16576			COUP_DR1	0.1111	0.15764
GEN_INI2	0.0741	0.11296			PPAR_DR1	0.0588	0.11022		AR	0.2759	0.15151			E2F1DP1	0.1111	0.13815
					HFH8	0.1176	0.10882		RFX1	0.2759	0.14612			P53	0.1111	0.10608
					PBX1	0.1765	0.10776		NCX	0.1724	0.13436			NGFIC	0.1111	0.10365
									AP3	0.1379	0.11379
Microarray dataset: Familial Hyperlipedemia monocytes (GSE11393)									MYOD	0.2069	0.11069
Up-regulated					Down-regulated				TCF4	0.1034	0.10741
tfbs	occurance	importance			tfbs	occurance	importance		LBP1	0.1034	0.1061
FOXD3	0.0909	0.20455			PEA3	0.1111	0.19931
PPAR_DR1	0.0909	0.18125			BRN2	0.2222	0.19245
VDR	0.1818	0.14205			XFD2	0.1111	0.12596
MEF3	0.1818	0.11728			NGFIC	0.1111	0.11087
					HMEF2	0.1111	0.10694
Atorvastatin treatment effect on Familial Hyperlipedemia monocytes (GSE11393)
Up-regulated					Down-regulated
tfbs	occurance	importance			tfbs	occurance	importance
PEA3	0.2222	0.47153			P53_DECAMER	0.2222	0.33883
CREBP1CJUN	0.2222	0.18911			TAXCREB	0.3333	0.3137
NFKAPPAB	0.1111	0.11111			STAT4	0.2222	0.26163
RUSH1A	0.1111	0.11042			FOXP3	0.2222	0.20694
STAT4	0.1111	0.10668			NFKAPPAB	0.2222	0.20278
LBP1	0.1111	0.10347			TBX5	0.2222	0.18707
E4F1	0.1111	0.10347			SMAD3	0.2222	0.16871
TATA	0.1111	0.10226			MYOGENIN	0.2222	0.15575
RFX1	0.3333	0.10055			STAT1	0.2222	0.15029
					FREAC7	0.2222	0.13886
					PPAR_DR1	0.1111	0.11678
					TEL2	0.1111	0.11111
					NGFIC	0.1111	0.11111
					MINI19	0.1111	0.11108
					FOX	0.1111	0.11104
					AMEF2	0.1111	0.11101
					XBP1	0.1111	0.10573
					ATF	0.1111	0.10521
Microarray Dataset: Thiazolidinediones treatment effect on 3T3-L1 adipocytes (GSE1458)
Up-regulated					Down-regulated
tfbs	occurance	importance			tfbs	occurance	importance
RBPJK	0.1765	0.28235			VJUN	0.0833	0.25544
PEBP	0.1176	0.20588			TCF11MAFG	0.1111	0.25226
VJUN	0.1176	0.20147			HAND1E47	0.1667	0.19214
EN1	0.1176	0.16325			HEN1	0.1667	0.19167
MOVOB	0.0882	0.13429			PLZF	0.1111	0.1658
HFH8	0.0882	0.11691			LXR	0.1111	0.13194
HNF4	0.3529	0.11471			TBP	0.1389	0.11104
RUSH1A	0.0882	0.10175			VBP	0.0833	0.10691
					ZID	0.0833	0.10208
