# Supplementary material for: Genetic and environmental pathways to complex diseases
Source: BMC Syst Biol. 2009 May 5;3:46. doi: 10.1186/1752-0509-3-46 (PMC2680807; doi:10.1186/1752-0509-3-46)
Supplement: Additional file 5 — Comparison of results for Alzheimer's disease, Parkinson's disease and schizophrenia based on GAD or Genome Wide Association studies. Full sets of genes found to be associated with Alzheimer's disease, Parkinson's disease, or schizophrenia based either on the GAD databse or a database only representing results from Genome Wide Association studies. [file 1752-0509-3-46-S5.xls]

## Sheet: Sheet1
ADDITIONAL FILE 5: Comparison of gene lists and SEPEA results based on the Genetic Association Database (GAD) or a meta-analysis of Genome Wide Association studies (GWA).
ALZHEIMER'S DISEASE									PARKINSON'S DISEASE									SCHIZOPHRENIA
GAD (N=113)			GWA (N=6)						GAD (N=64)			GWA (N=5)						GAD (N=148)			GWA (N=16)
Entrez ID	Gene Symbol	Enriched Pathways (p< 0.05)	Entrez ID	Gene Symbol	Found in GAD?	Enriched Pathways (p-value<0.05)	Enriched using GAD?		Entrez ID	Gene Symbol	Enriched Pathways (p-value<0.05)	Entrez ID	Gene Symbol	Found in GAD?	Enriched Pathways (p-value<0.05)	Enriched using GAD?		Entrez ID	Gene Symbol	Enriched Pathways (p-value<0.05)	Entrez ID	Gene Symbol	Found in GAD?	Enriched Pathways (p-value<0.05)	Enriched using GAD?
2	A2M	Renin-angiotensin system	9846	GAB2	No	Renin-angiotensin system	Yes		2	A2M	Metabolism of xenobiotics by cytochrome P450	2629	GBA	Yes	Tyrosine metabolism	Yes		18	ABAT	Neuroactive ligand-receptor interaction	2904	GRIN2B	Yes	Neuroactive ligand-receptor interaction	Yes
43	ACHE	Bisphenol A degradation	1636	ACE	Yes	MAPK signaling pathway	Yes		124	ADH1A	Tyrosine metabolism	4129	MAOB	Yes	Starch and sucrose metabolism	No		148	ADRA1A	Tyrosine metabolism	2561	GABRB2	Yes	MAPK signaling pathway	No
150	ADRA2A	Tyrosine metabolism	3553	IL1B	Yes	One carbon pool by folate	No		126	ADH1B	1- and 2-Methylnaphthalene degradation	1813	DRD2	Yes	Tryptophan metabolism	Yes		150	ADRA2A	Calcium signaling pathway	1813	DRD2	Yes	Long-term potentiation	Yes
183	AGT	gamma-Hexachlorocyclohexane degradation	4524	MTHFR	Yes	Apoptosis	Yes		127	ADH4	Bile acid biosynthesis	2944	GSTM1	Yes	Cyanoamino acid metabolism	No		152	ADRA2C	PPAR signaling pathway	5362	PLXNA2	No	VEGF signaling pathway	Yes
279	AMY2A	Apoptosis	627	BDNF	Yes	Hematopoietic cell lineage	Yes		150	ADRA2A	Glutathione metabolism	9037	SEMA5A	No	Glycine, serine and threonine metabolism	No		207	AKT1	Adipocytokine signaling pathway	7166	TPH1	Yes	Apoptosis	No
335	APOA1	Arginine and proline metabolism	3552	IL1A	Yes	Fc epsilon RI signaling pathway	No		217	ALDH2	Glycosphingolipid biosynthesis - globoseries				Metabolism of xenobiotics by cytochrome P450	Yes		218	ALDH3A1	Phenylalanine metabolism	1815	DRD4	Yes	Calcium signaling pathway	Yes
345	APOC3	Hematopoietic cell lineage				Cytokine-cytokine receptor interaction	Yes		627	BDNF	Arginine and proline metabolism				Phenylalanine metabolism	No		221	ALDH3B1	Histidine metabolism	3553	IL1B	Yes	Gap junction	No
355	FAS	Notch signaling pathway				Toll-like receptor signaling pathway	No		773	CACNA1A	Glycosphingolipid biosynthesis - neo-lactoseries				Urea cycle and metabolism of amino groups	No		627	BDNF	VEGF signaling pathway	1812	DRD1	Yes	ErbB signaling pathway	No
356	FASLG	Complement and coagulation cascades							886	CCKAR	Tryptophan metabolism				Glycan structures - degradation	No		673	BRAF	Taurine and hypotaurine metabolism	5649	RELN	Yes	Arginine and proline metabolism	Yes
410	ARSA	Cytokine-cytokine receptor interaction							887	CCKBR	Glycosphingolipid biosynthesis - lactoseries				Histidine metabolism	No		706	TSPO	Linoleic acid metabolism	3356	HTR2A	Yes	Axon guidance	No
627	BDNF	T cell receptor signaling pathway							1312	COMT					Sphingolipid metabolism	No		773	CACNA1A	Glutamate metabolism	3084	NRG1	Yes	B cell receptor signaling pathway	No
629	CFB	Methionine metabolism							1356	CP					Gap junction	No		886	CCKAR	Long-term potentiation	4524	MTHFR	Yes	One carbon pool by folate	No
715	C1R	Metabolism of xenobiotics by cytochrome P450							1436	CSF1R					Glutathione metabolism	Yes		887	CCKBR	Long-term depression	1610	DAO	Yes	T cell receptor signaling pathway	No
718	C3	MAPK signaling pathway							1543	CYP1A1					Axon guidance	No		1128	CHRM1	Arginine and proline metabolism	7157	TP53	Yes	Toll-like receptor signaling pathway	No
847	CAT								1571	CYP2E1								1139	CHRNA7		207	AKT1	Yes	Wnt signaling pathway	No
875	CBS								1593	CYP27A1								1268	CNR1		5533	PPP3CC	Yes	Focal adhesion	No
929	CD14								1621	DBH								1270	ZFP91-CNTF					Glycine, serine and threonine metabolism	No
983	CDC2								1636	ACE								1312	COMT					mTOR signaling pathway	No
1103	CHAT								1728	NQO1								1386	ATF2					Adipocytokine signaling pathway	Yes
1128	CHRM1								1813	DRD2								1493	CTLA4					Fc epsilon RI signaling pathway	No
1139	CHRNA7								1814	DRD3								1544	CYP1A2					Tryptophan metabolism	No
1231	CCR2								1815	DRD4								1571	CYP2E1					p53 signaling pathway	No
1234	CCR1								1816	DRD5								1610	DAO
1312	COMT								2052	EPHX1								1621	DBH
1356	CP								2053	EPHX2								1630	DCC
1511	CTSG								2495	FTH1								1636	ACE
1543	CYP1A1								2523	FUT1								1644	DDC
1586	CYP17A1								2524	FUT2								1808	DPYSL2
1588	CYP19A1								2629	GBA								1812	DRD1
1636	ACE								2904	GRIN2B								1813	DRD2
1728	NQO1								2932	GSK3B								1814	DRD3
1738	DLD								2941	GSTA4								1815	DRD4
1743	DLST								2944	GSTM1								1816	DRD5
1855	DVL1L1								2950	GSTP1								1950	EGF
2246	FGF1								2952	GSTT1								2066	ERBB4
2353	FOS								2954	GSTZ1								2182	ACSL4
2534	FYN								3303	HSPA1A								2335	FN1
2597	GAPDHL6								3304	HSPA1B								2534	FYN
2904	GRIN2B								3305	HSPA1L								2550	GABBR1
2919	CXCL1								3362	HTR6								2554	GABRA1
2932	GSK3B								3553	IL1B								2558	GABRA5
3084	NRG1								3558	IL2								2559	GABRA6
3105	HLA-A								3569	IL6								2561	GABRB2
3123	HLA-DRB4								3576	IL8								2566	GABRG2
3162	HMOX1								4128	MAOA								2568	GABRP
3290	HSD11B1								4129	MAOB								2571	GAD1
3303	HSPA1A								4137	MAPT								2572	GAD2
3304	HSPA1B								4524	MTHFR								2744	GLS
3306	HSPA2								4729	NDUFV2								2752	GLUL
3339	HSPG2								4790	NFKB1								2784	GNB3
3356	HTR2A								4842	NOS1								2893	GRIA4
3358	HTR2C								4843	NOS2A								2894	GRID1
3362	HTR6								5071	PARK2								2897	GRIK1
3383	ICAM1								5444	PON1								2898	GRIK2
3458	IFNG								6469	SHH								2899	GRIK3
3552	IL1A								6908	TBP								2900	GRIK4
3553	IL1B								7054	TH								2901	GRIK5
3554	IL1R1								7124	TNF								2902	GRIN1
3565	IL4								7132	TNFRSF1A								2903	GRIN2A
3569	IL6								7533	YWHAH								2904	GRIN2B
3576	IL8								9446	GSTO1								2905	GRIN2C
3586	IL10								26281	FGF20								2906	GRIN2D
3630	INS-IGF2								80025	PANK2								2912	GRM2
3988	LIPA								119391	GSTO2								2913	GRM3
4023	LPL																	2914	GRM4
4049	LTA																	2915	GRM5
4128	MAOA																	2917	GRM7
4129	MAOB																	2918	GRM8
4137	MAPT																	2932	GSK3B
4282	MIF																	2944	GSTM1
4311	MME																	2950	GSTP1
4312	MMP1																	3034	HAL
4318	MMP9																	3084	NRG2
4524	MTHFR																	3105	HLA-A
4548	MTR																	3117	HLA-DQA1
4842	NOS1																	3119	HLA-DQB1
4843	NOS2A																	3123	HLA-DRB4
4846	NOS3																	3145	HMBS
4855	NOTCH4																	3269	HRH1
4908	NTF3																	3274	HRH2
4914	NTRK1																	3303	HSPA1A
4973	OLR1																	3304	HSPA1B
4987	OPRL1																	3305	HSPA1L
5265	SERPINA1																	3309	HSPA5
5295	PIK3R1																	3350	HTR1A
5328	PLAU																	3351	HTR1B
5409	PNMT																	3352	HTR1D
5444	PON1																	3356	HTR2A
5445	PON2																	3358	HTR2C
5446	PON3																	3360	HTR4
5465	PPARA																	3361	HTR5A
5506	PPP1R3A																	3362	HTR6
5663	PSEN1																	3363	HTR7
5664	PSEN2																	3383	ICAM1
5743	PTGS2																	3553	IL1B
5788	PTPRC																	3554	IL1R1
5972	REN																	3558	IL2
6347	CCL2																	3560	IL2RB
6351	CCL4																	3565	IL4
6352	CCL5																	3569	IL6
6387	CXCL12																	3586	IL10
6646	SOAT1																	3613	IMPA2
6720	SREBF1																	3897	L1CAM
7124	TNF																	3952	LEP
7157	TP53																	4128	MAOA
7166	TPH1																	4129	MAOB
7422	VEGFA																	4524	MTHFR
7850	IL1R2																	4842	NOS1
9446	GSTO1																	4852	NPY
9479	MAPK8IP1																	4855	NOTCH4
23385	NCSTN																	4908	NTF3
29119	CTNNA3																	4923	NTSR1
119391	GSTO2																	5289	PIK3C3
																		5305	PIP4K2A
																		5319	PLA2G1B
																		5320	PLA2G2A
																		5321	PLA2G4A
																		5444	PON1
																		5468	PPARG
																		5521	PPP2R2B
																		5533	PPP3CC
																		5625	PRODH
																		5649	RELN
																		5742	PTGS1
																		5743	PTGS2
																		6256	RXRA
																		6257	RXRB
																		6258	RXRG
																		6347	CCL2
																		6616	SNAP25
																		6891	TAP2
																		6908	TBP
																		7054	TH
																		7122	CLDN5
																		7124	TNF
																		7148	TNFRSF1A
																		7157	TP53
																		7166	TPH1
																		7450	VWF
																		7533	YWHAH
																		7915	ALDH5A1
																		7976	FZD3
																		8398	PLA2G6
																		8681	PLA2G4B
																		9342	SNAP29
																		22854	NTNG1
																		51807	TUBA8
																		319100	TAAR6
