# Supplementary material for: Genetic and environmental pathways to complex diseases
Source: BMC Syst Biol. 2009 May 5;3:46. doi: 10.1186/1752-0509-3-46 (PMC2680807; doi:10.1186/1752-0509-3-46)
Supplement: Additional file 6 — Collapsed transcription factor binding site (tfbs) annotation based on similarity in matrices found in TRANSFAC. A file containing original TRANSFAC matrix names collapsed to annotated matrix names used in the current analysis. [file 1752-0509-3-46-S6.xls]

## Sheet: Sheet1
ADDITIONAL FILE 6: Collapsed transcription factor binding site (tfbs) annotation based on similarity in matrices found in TRANSFAC
Final tfbs classification:	Each tfbs identified in results:
AHR	AHR
ALPHACP1	ALPHACP1
AP2GAMMA	AP2GAMMA
AP3	AP3
AP4	AP4
APOLYA	APOLYA
AR	AR
ARNT	ARNT
ATF	ATF
	ATF1
	ATF6
BACH	BACH1
	BACH2
BLIMP1	BLIMP1
BRACH	BRACH
BRCA	BRCA
CACCCBINDINGFACTOR	CACCCBINDINGFACTOR
CACBINDINGPROTEIN	CACBINDINGPROTEIN
CACD	CACD
CART1	CART1
CDC5	CDC5
CDP	CDP
	CDPCR3HD
	CDPCR1
CEBPA	CEBPA
	CEBPB
	CEBPDELTA
	CEBPGAMMA
CHCH	CHCH
CHOP	CHOP
CLOX	CLOX
COMP1	COMP1
COUP	COUP
	COUPTF
	COUP_DR1
	DR1
CREBP1	CREBP1
	CREBP1CJUN
	TAXCREB
CREL	CREL
CRX	CRX
DBP	DBP
DTYPEPA	DTYPEPA
E2F1	E2F1DP1
	E2F1DP1RB
	E2F4DP1
E4F1	E4F1
E4BP4	E4BP4
EBOX	EBOX
	TAL1
	TAL1BETAE47
	TAL1BETAITF2
	TAL1ALPHAE47
	E47
	E2
EGR1	EGR1
	EGR3
ELF1	ELF1
EN1	EN1
ERR1	ERR1
ETF	ETF
ETS	ETS
	ETS1
	ETS2
	TEL2
EVI1	EVI1
FAC1	FAC1
FOX	FOXD3
	FOXO4
	FOXP3
	FOXO1
	HFH8
FREAC	FREAC2
	FREAC4
	FREAC7
	FREAC3
FXR	FXR
GATA3	GATA3
	GATA4
	GATA6
	GATA1
GCNF	GCNF
GEN_INI	GEN_INI
	GEN_INI2
GFI1	GFI1
GLI	GLI
GR	GR
GZF1	GZF1
HAND1E47	HAND1E47
HEB	HEB
	E2A
	TFE
	HEN1
HELIOSA	HELIOSA
HES1	HES1
HFH1	HFH1
	HFH3
	HFH4
HMGIY	HMGIY
HNF3/4	HNF3ALPHA
	HNF3B
	HNF4ALPHA
	HNF4_DR1
HNF6	HNF6
HOXA3	HOXA3
	HOXA4
	HOXA7
HSF	HSF
	HSF1
	HSF2
HTF	HTF
IK1	IK1
	IK2
IRF	IRF
	ICSBP
	IRF1
	IRF7
ISRE	ISRE
KROX	KROX
LBP1	LBP1
LEF1	LEF1
	LEF1TCF1
LFA1	LFA1
LHX3	LHX3
LMO2COM	LMO2COM
LXR	LXR
	LXR_DR4
MAX	MAX
	MYCMAX
MAZR	MAZR
MEF2	MEF2
	MMEF2
	AMEF2
MEIS1	MEIS1AHOXA9
	MEIS1BHOXA9
	MEIS1
MIF1	MIF1
MINI19	MINI19
MOVOB	MOVOB
MRF2	MRF2
MTATA	MTATA
MYOD	MYOD
MYOGENIN	MYOGENIN
	MYOGNF1
NANOG	NANOG
NCX	NCX
NERF	NERF
NF1	NF1
NFAT	NFAT
NFE2	NFE2
	MAF
	VMAF
	CMAF
NFKAPPAB	NFKAPPAB
	NFKAPPAB50
	NFKAPPAB65
	NFKB
NFMUE1	NFMUE1
NFY	NFY
NGFIC	NGFIC
NKX	NKX25
	NKX3A
	NKX62
NRF	NRF2
	NRF1
NRSE	NRSE
	NRSF
OSF2	OSF2
P300	P300
P53	P53
	P53_DECAMER
PADS	PADS
PAX	PAX3
	PAX6
	PAX8
	PAX1
	PAX4
	PAX9
PBX	PBX
	PBX1
PEA3	PEA3
PEBP	PEBP
	AML1
PLZF	PLZF
POLY	POLY
	LDSPOLYA
POU	POU1F1
	POU3F2
	OCT
	OCT1
	OCT4
	TST1
	BRN2
	PIT1
PPAR	PPAR_DR1
	PPARA
	PPARG
PR	PR
PU1	PU1
R	R
RBPJK	RBPJK
RFX1	RFX1
	RFX
ROAZ	ROAZ
RORA1	RORA1
RP58	RP58
RSRFC4	RSRFC4
RUSH1A	RUSH1A
S8	S8
SEF1	SEF1
SF1	SF1
SMAD3	SMAD3
	SMAD
SOX	SOX
	SOX5
	SRY
	SOX9_B1
SP1	SP1
	SP3
SREBP	SREBP
SRF	SRF
STAF	STAF
STAT	STAT3
	STAT4
	STAT5B
	STAT6
	STAT1
STRA13	STRA13
SZF11	SZF11
T3R	T3R
TAACC	TAACC
TATA	TATA
	TBP
	ATATA
	MTATA
TBX5	TBX5
TCF11MAFG	TCF11MAFG
	TCF4
	TCF11
TEF	TEF
TGIF	TGIF
TITF1	TITF1
TTF1	TTF1
UF1H3BETA	UF1H3BETA
USF	USF
VBP	VBP
VDR	DR3
	PXR
VJUN	VJUN
VMYB	VMYB
WHN	WHN
WT1	WT1
XBP1	XBP1
XFD1	XFD1
	XFD2
	XFD3
XPF1	XPF1
XVENT1	XVENT1
YY1	YY1
ZF5	ZF5
ZIC1	ZIC1
	ZIC2
	ZIC3
ZID	ZID
ZNF219	ZNF219
